# Supplementary material for: Emergence and genomic insights of non-pandemic O1 Vibrio cholerae in Zhejiang, China
Source: Microbiol Spectr. 2023 Oct 11;11(6):e02615-23. doi: 10.1128/spectrum.02615-23 (PMC10871787; doi:10.1128/spectrum.02615-23)
Supplement: Table S1 to S4 — Supplemental tables. [file spectrum.02615-23-s0002.xlsx]

## Sheet: Table S1.metadata
Table 1. metadata of isoaltes in this study
Tree_Order	DATA	acession no.	Country	Year	ST	Source	Environment source	Serotype
1	S4039816	SRR4039816	USA	2000	1389	#N/A		#N/A
2	S14319847	SRR14319847	USA	2008	1492	#N/A		#N/A
3	S14319846	SRR14319846	USA	2008	1492	#N/A		#N/A
4	S14319855	SRR14319855	USA	2008	1492	#N/A		#N/A
5	S14319848	SRR14319848	USA	2008	1492	#N/A		#N/A
6	S14319854	SRR14319854	USA	2008	1492	#N/A		#N/A
7	S14319850	SRR14319850	USA	2008	1492	#N/A		#N/A
8	S7696551	SRR7696551	USA	2018	1547	#N/A		#N/A
9	S14319852	SRR14319852	USA	2008	765	#N/A		#N/A
10	S14319845	SRR14319845	USA	2008	1494	#N/A		#N/A
11	S13633641	SRR13633641	USA	2020	1545	#N/A		#N/A
12	S13633640	SRR13633640	USA	2020	1540	#N/A		#N/A
13	S4433001	SRR4433001	USA	2008	750	#N/A		#N/A
14	S14319844	SRR14319844	USA	2008	1495	#N/A		#N/A
15	ERR025394	ERR025394	Argentina	1993	1542	#N/A		#N/A
16	ERR018180	ERR018180	Argentina	1993	1542	#N/A		#N/A
17	ERR018164	ERR018164	USA	1985	1550	#N/A		#N/A
18	ERR025391	ERR025391	USA	1985	1550	#N/A		#N/A
19	S4039805	SRR4039805	USA	1979	1550	#N/A		#N/A
20	S4039802	SRR4039802	Bangladesh	1996	1550	#N/A		#N/A
21	S4039804	SRR4039804	USA	1977	742	#N/A		#N/A
22	S4039811	SRR4039811	Guam	1974	3	#N/A		#N/A
23	S4039810	SRR4039810	Guam	1974	3	#N/A		#N/A
24	S4039809	SRR4039809	USA	1974	731	#N/A		#N/A
25	S6384537	SRR6384537	USA	2017	731	#N/A		#N/A
26	S4039806	SRR4039806	USA	1986	731	#N/A		#N/A
27	ERR1485320	ERR1485321	Thailand	1984	1541	#N/A		#N/A
28	S6027639	SRR6027640	Thailand	1985	1021	#N/A		#N/A
29	DRR178318	DRR178318	India	2010	555	#N/A		#N/A
30	DRR178311	DRR178311	India	2008	1546	#N/A		#N/A
31	DRR178324	DRR178324	India	2012	1529	#N/A		#N/A
32	S10531435	SRR10531435	United Kingdom	2019	1532	#N/A		#N/A
33	S4039812	SRR4039812	Brazil	1978	48	#N/A		#N/A
34	S4039826	SRR4039826	USA	1978	738	#N/A		#N/A
35	S4039813	SRR4039813	Brazil	1978	738	#N/A		#N/A
36	ERR1485314	ERR1485315	Thailand	2013	1549	#N/A		#N/A
37	S13177407	SRR13177408	USA	2020	1535	#N/A		#N/A
38	ERR1485316	ERR1485316	Thailand	2013	198	#N/A		#N/A
39	ERR1485344	ERR1485344	Thailand	2006	1537	#N/A		#N/A
40	DRR178313	DRR178313	India	2009	1013	#N/A		#N/A
41	DRR178306	DRR178306	India	2007	547	#N/A		#N/A
42	ERR1485342	ERR1485342	Thailand	2006	196	#N/A		#N/A
43	ERR1485318	ERR1485318	Thailand	2013	1538	#N/A		#N/A
44	ERR1485223	ERR1485223	Thailand	2006	1064	#N/A		#N/A
45	ERR1485221	ERR1485221	Thailand	2006	1544	#N/A		#N/A
46	DRR178308	DRR178309	India	2008	1533	#N/A		#N/A
47	S7610451	SRR7610451	USA	2018	1530	#N/A		#N/A
48	S6027641	SRR6027641	Thailand	1985	1527	#N/A		#N/A
49	DRR178316	DRR178317	India	2009	690	#N/A		#N/A
50	S10520812	SRR10520813	Iraq	2017	680	#N/A		#N/A
51	ERR1485334	ERR1485334	Thailand	1995	1531	#N/A		#N/A
52	ERR1485265	ERR1485265	Thailand	2011	1539	#N/A		#N/A
53	S4433002	SRR4433002	USA	2009	1429	#N/A		#N/A
54	S4432999	SRR4432999	USA	2009	1429	#N/A		#N/A
55	S8668516	SRR8668516	China(TW)	2002	723	#N/A		#N/A
56	S8668515	SRR8668515	China(TW)	2002	723	#N/A		#N/A
57	ERR1485263	ERR1485264	Thailand	2011	1536	#N/A		#N/A
58	VC997		China(ZJ)	1984	167	H		Inaba
59	VC729		China(ZJ)	1980	167	E	Water	Ogawa
60	VC361		China(ZJ)	1977	167	H		Ogawa
61	VC353		China(ZJ)	1976	167	E	Water	Ogawa
62	VC865		China(ZJ)	1981	167	H		Ogawa
63	VC801		China(ZJ)	1980	167	H		Inaba
64	VC804		China(ZJ)	1980	167	H		Ogawa
65	VC800		China(ZJ)	1980	167	H		Inaba
66	VC295		China(ZJ)	1975	167	E	Water	Inaba
67	VC375		China(ZJ)	1977	167	E	Toad	Inaba
68	VC221		China(ZJ)	1975	167	H		Ogawa
69	VC220		China(ZJ)	1975	167	H		Inaba
70	VC860		China(ZJ)	1981	167	H		Inaba
71	VC1003		China(ZJ)	1984	167	H		Ogawa
72	VC1132		China(ZJ)	1989	167	H		Inaba
73	VC900		China(ZJ)	1982	167	H		Ogawa
74	VC978		China(ZJ)	1983	167	H		Inaba
75	VC1040		China(ZJ)	1985	167	H		Ogawa
76	VC975		China(ZJ)	1983	167	H		Inaba
77	VC905		China(ZJ)	1982	167	H		Inaba
78	VC909		China(ZJ)	1982	167	H		Inaba
79	VC901		China(ZJ)	1982	167	H		Inaba
80	VC920		China(ZJ)	1982	167	H		Inaba
81	VC918		China(ZJ)	1982	167	H		Inaba
82	VC915		China(ZJ)	1982	167	H		Inaba
83	VC919		China(ZJ)	1982	167	H		Inaba
84	VC913		China(ZJ)	1982	167	H		Inaba
85	VC912		China(ZJ)	1982	167	H		Inaba
86	VC916		China(ZJ)	1982	167	H		Inaba
87	VC911		China(ZJ)	1982	167	H		Inaba
88	VC726		China(ZJ)	1980	164	E	Water	Ogawa
89	VC108		China(ZJ)	1966	1534	H		Ogawa
90	VC063		China(ZJ)	1964	164	E	Water	Ogawa
91	VC711		China(ZJ)	1980	164	H		Ogawa
92	VC709		China(ZJ)	1980	164	H		Ogawa
93	VC125		China(ZJ)	1966	164	E	Water	Ogawa
94	VC136		China(ZJ)	1967	164	E	Water	Ogawa
95	VC214		China(ZJ)	1975	1548	E	Water	Ogawa
96	VC190		China(ZJ)	1974	164	E	Water	Ogawa
97	VC173		China(ZJ)	1973	164	E	Water	Ogawa
98	VC161		China(ZJ)	1968	164	E	Water	Ogawa
99	VC167		China(ZJ)	1970	164	E	Water	Ogawa
100	VC166		China(ZJ)	1970	164	E	Water	Ogawa
101	VC377		China(ZJ)	1977	164	E	Frog	Ogawa
102	VC307		China(ZJ)	1975	431	E	Toad	Ogawa
103	VC416		China(ZJ)	1978	174	H		Ogawa
104	VC153		China(ZJ)	1968	174	E	Water	Ogawa
105	VC904		China(ZJ)	1982	174	E	Water	Ogawa
106	VC675		China(ZJ)	1979	174	E	Water	Ogawa
107	VC084		China(ZJ)	1965	174	H		Ogawa
108	VC419		China(ZJ)	1978	174	H		Ogawa
109	VC172		China(ZJ)	1971	174	E	Water	Ogawa
110	VC171		China(ZJ)	1970	174	E	Water	Ogawa
111	VC199		China(ZJ)	1974	174	E	Water	Ogawa
112	VC085		China(ZJ)	1965	174	E	Toad	Ogawa
113	VC873		China(ZJ)	1981	174	H		Inaba
114	VC856		China(ZJ)	1981	174	E	Water	Ogawa
115	S3932153	SRR3932153	Tanzania	2012	insufficient coverage	#N/A		#N/A
116	O395		India	1965	73	#N/A		#N/A
117	S2738124	SRR2738124	China	2007	75	#N/A		#N/A
118	ERR018165	ERR018165	USA	1984	75	#N/A		#N/A
119	M66_2		Indonesia	1937	71	#N/A		#N/A
120	G001887635	G001887635	Australia	1977	70	#N/A		#N/A
121	VC229		China(ZJ)	1975	69	H		Ogawa
122	ref	GCF_900205735.1	ref	1975	69	#N/A		#N/A
123	VC1248		China(ZJ)	1996	173	H		Ogawa
124	VC1013		China(ZJ)	1984	176	H		Ogawa
125	VC570		China(ZJ)	1979	172	E	Water	Ogawa
126	VC369		China(ZJ)	1977	172	E	Water	Ogawa
127	VC368		China(ZJ)	1977	172	H		Ogawa
128	VC1065		China(ZJ)	1985	172	H		Ogawa
129	VC095		China(ZJ)	1965	172	H		Ogawa
130	VC113		China(ZJ)	1966	172	E	Water	Ogawa
131	VC096		China(ZJ)	1965	172	H		Ogawa
132	S7791609	SRR7791609	China(TW)	2006	724	#N/A		#N/A
133	S6027650	SRR6027650	Japan	1980	177	#N/A		#N/A
134	S6027652	SRR6027652	Japan	1980	177	#N/A		#N/A
135	S6027657	SRR6027657	Japan	1980	177	#N/A		#N/A
136	DRR068858	DRR068859	Viet Nam	2013	173	#N/A		#N/A
137	VC526		China(ZJ)	1979	173	H		Ogawa
138	VC648		China(ZJ)	1979	173	H		Inaba
139	VC536		China(ZJ)	1979	173	H		Ogawa
140	VC139		China(ZJ)	1967	173	E	Toad	Ogawa
141	VC347		China(ZJ)	1976	173	H		Ogawa
142	VC345		China(ZJ)	1976	173	E	Water	Ogawa
143	VC424		China(ZJ)	1978	173	H		Ogawa
144	VC423		China(ZJ)	1978	173	H		Ogawa
145	VC731		China(ZJ)	1980	173	E	Water	Ogawa
146	VC445		China(ZJ)	1978	173	E	Water	Ogawa
147	VC083		China(ZJ)	1965	173	E	Frog	Ogawa
148	VC529		China(ZJ)	1979	173	H		Ogawa
149	VC156		China(ZJ)	1968	1543	E	Water	Ogawa
150	VC066		China(ZJ)	1964	173	H		Ogawa
151	VC713		China(ZJ)	1980	173	H		Ogawa
152	VC067		China(ZJ)	1964	173	H		Ogawa
153	VC110		China(ZJ)	1966	173	H		Ogawa
154	VC109		China(ZJ)	1966	1552	H		Ogawa
155	VC1152		China(ZJ)	1990	173	H		Ogawa
156	VC046		China(ZJ)	1964	173	H		Ogawa
157	VC322		China(ZJ)	1975	173	H		Ogawa
158	VC321		China(ZJ)	1975	173	H		Ogawa
159	VC992		China(ZJ)	1983	173	E	Water	Ogawa
160	VC527		China(ZJ)	1979	173	H		Ogawa
161	VC362		China(ZJ)	1977	173	H		Ogawa
162	VC122		China(ZJ)	1966	173	E	Water	Ogawa
163	VC548		China(ZJ)	1979	173	H		Ogawa
164	VC546		China(ZJ)	1979	173	H		Ogawa
165	VC1035		China(ZJ)	1985	173	H		Ogawa
166	VC441		China(ZJ)	1978	173	H		Ogawa
167	VC379		China(ZJ)	1977	173	E	Water	Ogawa
168	VC533		China(ZJ)	1979	1528	H		Ogawa
169	VC200		China(ZJ)	1974	173	H		Ogawa
170	VC197		China(ZJ)	1974	173	E	Water	Ogawa
171	VC181		China(ZJ)	1973	173	E	Water	Ogawa
172	VC1056		China(ZJ)	1985	173	E	Fly	Ogawa
173	VC1105		China(ZJ)	1987	173	E	Water	Inaba
174	VC1055		China(ZJ)	1985	173	H		Ogawa
175	VC023		China(ZJ)	1963	173	H		Ogawa
176	VC022		China(ZJ)	1963	173	H		Ogawa
177	VC534		China(ZJ)	1979	173	H		Ogawa
178	VC639		China(ZJ)	1979	173	H		Ogawa
179	VC1030		China(ZJ)	1985	173	H		Inaba

## Sheet: Table S2. MGT
Table S2. MGT levels and STs on each level
Isolate	MGT1 ST	MGT2	MGT3	MGT4	MGT5	MGT6	MGT7	MGT8	MGT2 CC	MGT3 CC	MGT4 CC	MGT5 CC	MGT6 CC	MGT7 CC	MGT8 CC	ODC2	ODC5	ODC10	Continent	Country	State or sub country	Postcode	Source	Type	Host	Host disease	Collection date	Collection year	Collection month
VC905	167	818	1159	1322.3	3462.3	4023.2	5554.2	5139.1	872	966	999	2161	2673	4406	4016	3237	1955	1009	Asia	China	ZJ	JX						1982
VC220	167	819	1160	1323.2	3463.2	4024.2	5557.2	5142.1	873	967	1000	2162	2674	4409	4019	3238	1956	1010	Asia	China	ZJ	HZ						1975
VC375	167	819	1160	1323.2	3463.2	4024.2	5555.2	5140.1	873	967	1000	2162	2674	4407	4017	3238	1956	1010	Asia	China	ZJ	ZS						1977
VC221	167	819	1160	1323.2	3463.2	4025.2	5556.2	5141.1	873	967	1000	2162	2674	4408	4018	3239	1957	1010	Asia	China	ZJ	HZ						1975
VC295	167	820	1161.1	1324.2	3464.2	4026.2	5558.2	5143.1	874	968	1001	2163	2675	4410	4020	3240	1958	1011	Asia	China	ZJ	NB						1975
VC997	167	821	1162	1325.2	3465.2	4027.2	5559.2	5144.1	875	969	1002	2164	2676	4411	4021	3241	1959	1012	Asia	China	ZJ	JX						1984
VC729	167	821	1162	1326.2	3466.2	4028.2	5560.2	5152.1	875	969	1003	2165	2677	4412	4028	3248	1966	1019	Asia	China	ZJ	WZ						1980
VC361	167	822	1163	1327.2	3467.2	4029.2	5561.2	5145.1	876	969	1004	2166	2678	4413	4022	3242	1960	1013	Asia	China	ZJ	NB						1977
VC353	167	822	1163	1327.2	3468.2	4030.2	5562.2	5154.1	876	969	1004	2167	2679	4414	4030	3250	1968	1013	Asia	China	ZJ	JX						1976
VC865	167	822	1164	1328.2	3469.2	4031.2	5563.2	5146.1	876	970	1004	2168	2680	4415	4023	3243	1961	1014	Asia	China	ZJ	NB						1981
VC800	167	822	1164	1328.2	3470.6	4032.2	5564.4	5147.2	876	970	1004	2169	2681	4416	4024	3244	1962	1015	Asia	China	ZJ	TZ						1980
VC801	167	822	1164	1328.2	3470.4	4032.2	5564.3	5147.1	876	970	1004	2169	2681	4416	4024	3244	1962	1015	Asia	China	ZJ	TZ						1980
VC804	167	822	1164	1328.2	3470.5	4033.2	5565.2	5148.1	876	970	1004	2169	2681	4416	4024	3244	1962	1015	Asia	China	ZJ	SX						1980
VC860	167	818	1159	1322.3	3471.2	4034.2	5566.2	5149.1	872	966	999	2170	2682	4417	4025	3245	1963	1016	Asia	China	ZJ	NB						1981
VC1003	167	818	1159	1322.3	3472.2	4035.2	5567.2	5150.1	872	966	999	2171	2683	4418	4026	3246	1964	1017	Asia	China	ZJ	SX						1984
VC1132	167	818	1159	1329.2	3473.2	4036.2	5568.2	5151.1	872	966	999	2161	2684	4419	4027	3247	1965	1018	Asia	China	ZJ	NB						1989
VC900	167	818	1159	1329.2	3474.2	4036.2	5569.2	5156.1	872	966	999	2161	2684	4419	4027	3247	1965	1018	Asia	China	ZJ	ZS						1982
VC978	167	823	1159	1322.3	3475.2	4037.2	5570.2	5153.1	877	966	999	2172	2685	4420	4029	3249	1967	1020	Asia	China	ZJ	SX						1983
VC1040	167	823	1159	1322.3	3476.2	4038.2	5571.2	5155.1	877	966	999	2173	2686	4421	4031	3251	1969	1021	Asia	China	ZJ	ZS						1985
VC975	167	818	1159	1322.3	3477.2	4039.2	5572.2	5157.1	872	966	999	2161	2687	4422	4032	3252	1970	1022	Asia	China	ZJ	SX						1983
VC909	167	818	1159	1322.3	3462.3	4040.2	5573.2	5159.1	872	966	999	2161	2673	4423	4034	3254	1971	1009	Asia	China	ZJ	JX						1982
VC920	167	818	1159	1322.3	3478.2	4041.2	5574.2	5160.1	872	966	999	2174	2673	4424	4035	3255	1972	1009	Asia	China	ZJ	WZ						1982
VC918	167	818	1159	1322.3	3479.2	4042.2	5575.2	5161.1	872	966	999	2175	2673	4425	4036	3256	1972	1009	Asia	China	ZJ	WZ						1982
VC913	167	818	1159	1322.3	3482.2	4043.5	5579.2	5158.1	872	966	999	2161	2673	4426	4033	3253	1971	1009	Asia	China	ZJ	JX						1982
VC901	167	818	1159	1322.4	3462.4	4043.6	5576.2	5162.1	872	966	999	2161	2673	4426	4037	3254	1971	1009	Asia	China	ZJ	TZ						1982
VC916	167	818	1159	1322.3	3484.2	4043.6	5581.2	5166.1	872	966	999	2161	2673	4430	4041	3253	1971	1009	Asia	China	ZJ	JX						1982
VC915	167	818	1159	1322.3	3480.2	4043.7	5577.2	5163.1	872	966	999	2161	2673	4426	4038	3253	1971	1009	Asia	China	ZJ	JX						1982
VC919	167	818	1159	1322.3	3481.2	4043.8	5578.2	5164.1	872	966	999	2161	2673	4426	4039	3253	1971	1009	Asia	China	ZJ	WZ						1982
VC912	167	818	1159	1322.3	3483.2	4044.2	5580.2	5165.1	872	966	999	2161	2673	4429	4040	3257	1971	1009	Asia	China	ZJ	JX						1982
VC911	167	818	1159	1322.3	3482.2	4045.2	5582.2	5167.1	872	966	999	2161	2673	4426	4033	3253	1971	1009	Asia	China	ZJ	JX						1982
VC345	173	826	1176	1344	3489	4047.3	5584.3	5168.1	880	982	126	2182	2691	4432	4042	3258	1973	1023	Asia	China	ZJ	JX						1976
VC347	173	826	1176	1344	3489.1	4047.4	5584.4	5168.2	880	982	126	2182	2691	4432	4042	3258	1973	1023	Asia	China	ZJ	NB						1976
VC139	173	826	1177	1344	3490.1	4048.2	5585.2	5173.1	880	983	126	2183	2692	4433	4047	3263	1978	1028	Asia	China	ZJ	NB						1967
VC424	173	827	1178	1345	3491.1	4049.2	5586.2	5169.1	881	983	126	2184	2693	4434	4043	3259	1974	1024	Asia	China	ZJ	TZ						1978
VC423	173	827	1178	1345	3492.1	4050.2	5587.2	5174.1	881	983	126	2185	2694	4435	4048	3264	1979	1029	Asia	China	ZJ	TZ						1978
VC731	173	827	1178	1345	3493.1	4051.2	5588.2	5175.1	881	983	126	2186	2695	4436	4049	3265	1980	1030	Asia	China	ZJ	WZ						1980
VC083	173	827	1177	289	3494.1	4052.2	5589.2	5177.1	881	983	126	2187	2696	4437	4051	3267	1982	1032	Asia	China	ZJ	SX						1965
VC529	173	827	1177	1346	3495.1	4053.2	5590.2	5178.1	881	983	126	2188	2697	4438	4052	3268	1983	1033	Asia	China	ZJ	JX						1979
VC156	0	827	1179	1347	3496.1	4054.2	5591.2	5179.1	881	984	1019	2189	2698	4439	4053	3269	1984	1034	Asia	China	ZJ	WZ						1968
VC066	173	827	1180	289	3497	4055.2	5592.2	5180.1	881	983	126	2190	2699	4440	4054	3270	1985	1035	Asia	China	ZJ	WZ						1964
VC713	173	827	1177	289	3498	4056.3	5593.2	5170.1	881	983	126	2191	2700	4441	4044	3260	1975	1025	Asia	China	ZJ	ZS						1980
VC067	173	827	1177	289	3499	4056.4	5594.2	5181.1	881	983	126	2191	2700	4442	4055	3271	1975	1025	Asia	China	ZJ	TZ						1964
VC526	173	828	1181	289	3500.1	4057.2	5595.2	5182.1	882	985	126	2192	2701	4443	4056	3272	1986	1036	Asia	China	ZJ	JX						1979
VC648	173	828	1181	289	3501.1	4058.3	5596.2	5183.1	882	985	126	2192	2701	4443	4056	3272	1986	1036	Asia	China	ZJ	ZS						1979
VC536	173	828	1181	289	3500.1	4058.4	5597.2	5184.1	882	985	126	2192	2701	4443	4056	3272	1986	1036	Asia	China	ZJ	NB						1979
VC1248	173	70	1182	1348.2	3502.2	4059.2	5598.2	5185.1	77	986	1020	2193	2702	4445	4058	3273	1987	1037	Asia	China	ZJ	SX						1996
VC1013	176	829	1183	1349.1	3503.2	4060.2	5599.2	5186.1	883	987	1021	2194	2703	4446	4059	3274	1988	1038	Asia	China	ZJ	WZ						1984
VC1065	172	830	1184.2	1350.1	3504.2	4061.2	5600.2	5187.1	884	988	1022	2195	2704	4447	4060	3275	1989	1039	Asia	China	ZJ	ZS						1985
VC095	172	831	1185.2	1351.1	3505.2	4062.2	5601.2	5171.1	885	989	1023	2196	2705	4448	4045	3261	1976	1026	Asia	China	ZJ	HZ						1965
VC113	172	830	1185.2	1352.1	3506.2	4063.2	5602.2	5188.1	884	989	1024	2197	2706	4449	4061	3276	1990	1040	Asia	China	ZJ	WZ						1966
VC096	172	830	1185.2	1353.1	3507.2	4064.2	5603.2	5189.1	884	989	1025	2198	2707	4450	4062	3277	1991	1041	Asia	China	ZJ	HZ						1965
VC369	172	70	1186	1354.1	3508.2	4065.3	5604.3	5190.1	77	990	1026	2199	2708	4451	4063	3278	1992	1042	Asia	China	ZJ	HZ						1977
VC368	172	70	1186	1354.1	3508.2	4065.4	5604.4	5190.2	77	990	1026	2199	2708	4451	4063	3278	1992	1042	Asia	China	ZJ	WZ						1977
VC570	172	70	1186	1355.1	3509.2	4066.2	5605.2	5191.1	77	990	1027	2200	2709	4452	4064	3279	1993	1043	Asia	China	ZJ	HZ						1979
VC110	173	70	1187	1356	3510.1	4067.2	5606.2	5192.1	77	991	126	2201	2710	4453	4065	3280	1994	1044	Asia	China	ZJ	NB						1966
VC109	0	70	1188	1357.1	3511.1	4068.2	5607.2	5193.1	77	991	1028	2202	2711	4454	4066	3281	1995	1045	Asia	China	ZJ	NB						1966
VC1152	173	70	1189	1358.1	3512.1	4069.2	5608.2	5194.1	77	983	1029	2203	2712	4455	4067	3282	1996	1046	Asia	China	ZJ	HZ						1990
VC046	173	70	1190	1359	3513	4070.2	5609.2	5195.1	77	983	126	2204	2713	4456	4068	3283	1997	1047	Asia	China	ZJ	SX						1964
VC321	173	70	1190	1359	3514	4071.2	5611.2	5197.1	77	983	126	2205	2714	4457	4069	3284	1998	1048	Asia	China	ZJ	NB						1975
VC322	173	70	1190	1359	3514	4071.2	5610.2	5196.1	77	983	126	2205	2714	4457	4069	3284	1998	1048	Asia	China	ZJ	NB						1975
VC992	173	832	1191	1360	3515.2	4072.2	5612.2	5198.1	886	993	1030	2206	2715	4458	4070	3285	1999	1049	Asia	China	ZJ	SX						1983
VC527	173	70	1192	1361	3516	4073.2	5613.2	5199.1	77	994	126	2207	2716	4459	4071	3286	2000	1050	Asia	China	ZJ	JX						1979
VC362	173	70	1193	1362	3517.1	4074.2	5614.2	5200.1	77	995	1031	2208	2717	4460	4072	3287	2001	1051	Asia	China	ZJ	HZ						1977
VC546	173	70	1194	1363	3518	4075.2	5628.2	5202.1	77	983	1032	2209	2718	4461	4073	3288	2002	1052	Asia	China	ZJ	HZ						1979
VC548	173	70	1194	1363	3518	4075.2	5615.2	5201.1	77	983	1032	2209	2718	4461	4073	3288	2002	1052	Asia	China	ZJ	HZ						1979
VC1035	173	70	1194	1364	3519.1	4076.2	5616.2	5203.1	77	983	126	2210	2719	4462	4074	3289	2003	1053	Asia	China	ZJ	HZ						1985
VC379	173	833	1194	1361	3520	4077.2	5617.2	5205.1	887	983	126	2211	2720	4463	4076	3291	2005	1054	Asia	China	ZJ	TZ						1977
VC200	173	70	1190	1359	3521	4078.3	5618.2	5207.1	77	983	126	2212	2721	4464	4078	3293	2007	1056	Asia	China	ZJ	ZS						1974
VC197	173	70	1190	1359	3521	4078.4	5619.2	5208.1	77	983	126	2212	2721	4464	4078	3293	2007	1056	Asia	China	ZJ	WZ						1974
VC181	173	70	1190	1359	3522.1	4079.2	5620.2	5209.1	77	983	126	2213	2722	4465	4079	3294	2008	1057	Asia	China	ZJ	WZ						1973
VC1056	173	70	1190	1365	3523.1	4080.2	5621.2	5210.1	77	983	126	2214	2723	4466	4080	3295	2009	1058	Asia	China	ZJ	HZ						1985
VC1105	173	70	1190	1365	3524.1	4081.2	5622.2	5211.1	77	983	126	2215	2724	4467	4081	3296	2010	1058	Asia	China	ZJ	SX						1987
VC1055	173	70	1190	1365	3524.2	4082.2	5623.2	5212.1	77	983	126	2215	2725	4468	4082	3297	2010	1058	Asia	China	ZJ	HZ						1985
VC022	173	70	1195	1365	3525.1	4083.2	5625.2	5214.1	77	983	126	2216	2726	4469	4083	3298	2011	1060	Asia	China	ZJ	WZ						1963
VC023	173	70	1195	1365.1	3525.1	4083.2	5624.2	5213.1	77	983	126	2216	2726	4469	4083	3298	2011	1060	Asia	China	ZJ	WZ						1963
VC1030	173	70	1190	1365	3527.1	4084.2	5627.2	5217.1	77	983	126	2217	2727	4471	4086	3301	2013	1062	Asia	China	ZJ	HZ						1985
VC639	173	70	1190	1365	3526.1	4084.2	5626.2	5216.1	77	983	126	2217	2727	4470	4085	3300	2013	1062	Asia	China	ZJ	JX						1979
VC441	173	70	1194	1361	3528	4085.2	5629.2	5204.1	77	983	126	2211	2728	4472	4075	3290	2004	1054	Asia	China	ZJ	HZ						1978
VC533	0	70	1196	1366	3529.2	4086.2	5630.2	5206.1	77	996	126	2218	2729	4473	4077	3292	2006	1055	Asia	China	ZJ	JX						1979
VC534	173	70	1190.1	1365.2	3530.1	4087.2	5631.2	5215.1	77	983	126	2219	2730	4474	4084	3299	2012	1061	Asia	China	ZJ	JX						1979
VC445	173	827	1178	1384	3550.1	4096.2	5641.2	5176.1	881	983	126	2234	2738	4484	4050	3266	1981	1031	Asia	China	ZJ	ZS						1978
VC122	173	70	1210	1385	3551.1	4097.2	5642.2	5172.1	77	995	1045	2235	2739	4485	4046	3262	1977	1027	Asia	China	ZJ	WZ						1966
VC726	164	909.1	1165	1330.2	3765.1	4322.1	5959.1		971	971	1005	2384	2901	4725					Asia	China	ZJ	TZ						1980
VC108	0	910.1	1166	1331.2	3766.1	4323.1	5960.1		972	972	1006	2385	2902	4726					Asia	China	ZJ	SX						1966
VC063	164	909.1	1165	1330.2	3767.1	4324.1	5961.1		971	971	1005	2384	2903	4727					Asia	China	ZJ	NB						1964
VC709	164	909.1	1165	1330.2	3769.1	4325.1	5963.1		971	971	1005	2387	2904	4729					Asia	China	ZJ	NB						1980
VC711	164	909.1	1165	1330.2	3768.1	4325.1	5962.1		971	971	1005	2386	2904	4728					Asia	China	ZJ	NB						1980
VC161	164	909.1	1167	1332.2	3770.1	4326.1	5965.1		971	973	1007	2388	2905	4731					Asia	China	ZJ	WZ						1968
VC173	164	909.1	1167	1332.2	3770.1	4326.1	5964.1		971	973	1007	2388	2905	4730					Asia	China	ZJ	ZS						1973
VC125	164	911.1	1168	1333.2	3771.1	4327.1	5966.1		973	974	1008	2389	2906	4732					Asia	China	ZJ	WZ						1966
VC136	164	912.1	1168	1381.2	3772.1	4328.1	5967.1		974	974	1008	2390	2907	4733					Asia	China	ZJ	NB						1967
VC214	0	911.1	1169	1334.2	3773.1	4329.1	5968.1		973	975	1009	2391	2908	4734					Asia	China	ZJ	NB						1975
VC190	164	911.1	1170	1335.2	3774.1	4330.1	5969.1		973	976	1010	2392	2909	4735					Asia	China	ZJ	NB						1974
VC166	164		1171	1336.2	3485.2	4331.1	5970.2			977	1011	2178	2910	4736					Asia	China	ZJ	WZ						1970
VC167	164	913.1	1171	1336.2	3485.2	4331.1	5970.1		975	977	1011	2178	2910	4736					Asia	China	ZJ	NB						1970
VC377	164	914.1	1172	1337.2	3775.1	4332.1	5971.1		976	978	1012	2394	2911	4737					Asia	China	ZJ	ZS						1977
VC307	431	909.1	1208	1382.2	3776.1	4333.1	5972.1		971	1004	1043	2395	2912	4738					Asia	China	ZJ	JX						1975
VC904	174	824.2	1173	1338.2	3486.2	4334.1	5973.1		878	979	1013	2179	2913	4739					Asia	China	ZJ	HZ						1982
VC856	174	824.2	1174	1341.2	3777.1	4335.1	5974.1		878	980	1015	2397	2914	4740					Asia	China	ZJ	HZ						1981
VC416	174	824.2	1173.2	1502.1	3779.1	4337.1	5976.1		878	979	1013	2399	2916	4742					Asia	China	ZJ	NB						1978
VC153	174	824.2	1173	1338.2	3486.2	4338.1	5977.1		878	979	1013	2179	2917	4743					Asia	China	ZJ	WZ						1968
VC675	174	824.2	1173	1338.2	3487.2	4339.1	5978.1		878	979	1013	2180	2913	4744					Asia	China	ZJ	NB						1979
VC084	174	824.2	1209	1383.2	3780.1	4340.1	5979.1		878	979	1013	2401	2918	4745					Asia	China	ZJ	HZ						1965
VC199	174	824.2	1174.1	1339.2	3781.1	4341.1	5980.1		878	980	1014	2402	2919	4746					Asia	China	ZJ	WZ						1974
VC085	174	824.2	1174.2	1340.2	3782.1	4342.1	5981.1		878	980	1015	2403	2920	4747					Asia	China	ZJ	NB						1965
VC873	174	824.2	1174	1341.2	3783.1	4343.1	5982.1		878	980	1015	2397	2921	4748					Asia	China	ZJ	TZ						1981
VC419	174	824.2	1174	1340.2	3784.1	4344.1	5983.1		878	980	1015	2404	2922	4749					Asia	China	ZJ	HZ						1978
VC171	174	824.2	1174	1342.2	3785.1	4345.1	5984.1		878	980	1015	2405	2923	4750					Asia	China	ZJ	WZ						1970
VC172	174	824.2	1174	1342.2	3786.1	4346.1	5985.1		878	980	1015	2406	2924	4751					Asia	China	ZJ	ZS						1971

## Sheet: Table S3.virulence
Table S3. Virulence genes screened in this study
Tree_Order	DATA	VSPI_VC0175	VSPI_VC0176	VSPI_VC0177	VSPI_VC0178	VSPI_VC0179	VSPI_VC0180	VSPI_VC0181	VSPI_VC0182	VSPI_VC0183	VSPI_VC0184	VSPI_VC0185	VSPII_VC0490	VSPII_VC0491	VSPII_VC0492	VSPII_VC0493	VSPII_VC0494	VSPII_VC0496	VSPII_VC0497	VSPII_VC0498	VSPII_VC0499	VSPII_VC0501	VSPII_VC0502	VSPII_VC0503	VSPII_VC0504	VSPII_VC0505	VSPII_VC0506	VSPII_VC0508	VSPII_VC0509	VSPII_VC0510	VSPII_VC0512	VSPII_VC0513	VSPII_VC0514	VSPII_VC0515	VSPII_VC0516	VPI_acfA	VPI_acfB	VPI_acfC	VPI_acfD	VPI_tcpA	VPI_tcpB	VPI_tcpC	VPI_tcpD	VPI_tcpE	VPI_tcpF	VPI_tcpH	VPI_tcpI	VPI_tcpJ	VPI_tcpN/toxT
1	S4039816	0	0	0	0	0	0	0	0	0	0	0	0	0	0	0	0	0	0	0	0	0	0	0	0	0	0	0	0	0	0	0	0	0	0	0	0	0	0	0	0	0	0	0	0	0	0	0	0
2	S14319847	0	1	0	0	0	0	0	0	0	0	0	0	0	0	0	0	0	0	0	0	0	0	0	0	0	0	0	0	0	0	0	0	0	0	0	0	0	0	0	0	0	0	0	0	0	0	0	0
3	S14319846	0	1	0	0	0	0	0	0	0	0	0	0	0	0	0	0	0	0	0	0	0	0	0	0	0	0	0	0	0	0	0	0	0	0	0	0	0	0	0	0	0	0	0	0	0	0	0	0
4	S14319855	0	1	0	0	0	0	0	0	0	0	0	0	0	0	0	0	0	0	0	0	0	0	0	0	0	0	0	0	0	0	0	0	0	0	0	0	0	0	0	0	0	0	0	0	0	0	0	0
5	S14319848	0	1	0	0	0	0	0	0	0	0	0	0	0	0	0	0	0	0	0	0	0	0	0	0	0	0	0	0	0	0	0	0	0	0	0	0	0	0	0	0	0	0	0	0	0	0	0	0
6	S14319854	0	1	0	0	0	0	0	0	0	0	0	0	0	0	0	0	0	0	0	0	0	0	0	0	0	0	0	0	0	0	0	0	0	0	0	0	0	0	0	0	0	0	0	0	0	0	0	0
7	S14319850	0	1	0	0	0	0	0	0	0	0	0	0	0	0	0	0	0	0	0	0	0	0	0	0	0	0	0	0	0	0	0	0	0	0	0	0	0	0	0	0	0	0	0	0	0	0	0	0
8	S7696551	0	1	0	0	0	0	0	0	0	0	0	0	0	0	0	0	0	0	0	0	0	0	0	0	0	0	0	0	0	0	0	0	0	0	0	0	0	0	0	0	0	0	0	0	0	0	0	0
9	S14319852	0	0	0	0	0	0	0	0	0	0	0	0	0	0	0	0	0	0	0	0	0	0	0	0	0	0	0	0	0	0	0	0	0	0	0	0	0	0	0	0	0	0	0	0	0	0	0	0
10	S14319845	0	0	0	0	0	0	0	0	0	0	0	0	0	0	0	0	0	0	0	0	0	0	0	0	0	0	0	0	0	0	0	0	0	0	1	0	0	0	0	0	0	0	0	0	0	0	0	0
11	S13633641	0	0	0	0	0	0	0	0	0	0	0	0	0	0	0	0	0	0	0	0	1	0	0	0	0	0	0	0	0	0	0	0	0	0	0	0	0	0	0	0	0	0	0	0	0	0	0	0
12	S13633640	0	0	0	0	0	0	0	0	0	0	0	0	0	0	0	0	1	1	1	0	1	0	0	1	1	1	1	1	1	0	0	0	0	0	0	0	0	0	0	0	0	0	0	0	0	0	0	0
13	S4433001	0	0	0	0	0	0	0	0	0	0	0	0	0	0	0	0	0	0	0	0	0	0	0	0	0	0	0	0	0	0	0	0	0	0	0	0	0	0	0	0	0	0	0	0	0	0	0	0
14	S14319844	0	0	0	0	0	0	0	0	0	0	0	0	0	0	0	0	0	0	0	1	1	0	0	0	0	0	0	0	0	0	0	0	0	0	0	0	0	0	0	0	0	0	0	0	0	0	0	0
15	ERR025394	0	0	0	0	0	0	0	0	0	0	0	1	1	1	1	1	1	1	1	0	0	0	0	1	1	1	1	1	1	0	0	0	0	1	0	0	0	0	0	0	0	0	0	0	0	0	0	0
16	ERR018180	0	0	0	0	0	0	0	0	0	0	0	1	1	1	1	1	1	1	1	0	0	0	0	1	1	1	1	1	1	0	0	0	0	1	0	0	0	0	0	0	0	0	0	0	0	0	0	0
17	ERR018164	0	0	0	0	0	0	0	0	0	0	0	0	0	0	0	0	0	1	1	1	0	0	0	1	1	1	1	1	1	0	0	0	0	0	0	0	0	0	0	0	0	0	0	0	0	0	0	0
18	ERR025391	0	0	0	0	0	0	0	0	0	0	0	0	0	0	0	0	0	1	1	1	0	0	0	1	1	1	1	1	1	0	0	0	0	0	0	0	0	0	0	0	0	0	0	0	0	0	0	0
19	S4039805	0	0	0	0	0	0	0	0	0	0	0	0	0	0	0	0	0	1	1	1	0	0	0	1	1	1	1	1	1	0	0	0	0	0	0	0	0	0	0	0	0	0	0	0	0	0	0	0
20	S4039802	0	0	0	0	0	0	0	0	0	0	0	0	0	0	0	0	0	1	1	1	0	0	0	1	1	1	1	1	1	0	0	0	0	0	0	0	0	0	0	0	0	0	0	0	0	0	0	0
21	S4039804	0	0	0	0	0	0	0	0	0	0	0	0	0	0	0	0	0	0	0	1	1	0	0	0	0	0	0	0	0	0	0	0	0	0	0	0	0	0	0	0	0	0	0	0	0	0	0	0
22	S4039811	0	0	0	0	0	0	0	0	0	0	0	0	0	0	0	0	0	0	0	0	1	0	0	0	0	0	0	0	0	0	0	0	0	0	0	0	0	0	0	0	0	0	0	0	0	0	0	0
23	S4039810	0	0	0	0	0	0	0	0	0	0	0	0	0	0	0	0	0	0	0	0	1	0	0	0	0	0	0	0	0	0	0	0	0	0	0	0	0	0	0	0	0	0	0	0	0	0	0	0
24	S4039809	0	0	0	0	0	0	0	0	0	0	0	0	0	0	0	0	0	0	0	0	0	0	0	0	0	0	0	0	0	0	0	0	0	0	0	0	0	0	0	0	0	0	0	0	0	0	0	0
25	S6384537	0	0	0	0	0	0	0	0	0	0	0	0	0	0	0	0	0	0	0	0	0	0	0	0	0	0	0	0	0	0	0	0	0	0	0	0	0	0	0	0	0	0	0	0	0	0	0	0
26	S4039806	0	0	0	0	0	0	0	0	0	0	0	0	0	0	0	0	0	0	0	0	0	0	0	0	0	0	0	0	0	0	0	0	0	0	0	0	0	0	0	0	0	0	0	0	0	0	0	0
27	ERR1485320	0	0	0	0	0	0	0	0	0	0	0	0	0	0	0	0	1	1	1	1	0	0	0	1	1	1	1	1	1	0	0	0	0	1	0	0	0	0	0	0	0	0	0	0	0	0	0	0
28	S6027639	0	0	0	0	0	0	0	0	0	0	0	0	0	0	0	0	0	0	0	1	0	0	0	0	0	0	0	0	0	0	0	0	0	0	0	0	0	0	0	0	0	0	0	0	0	0	0	0
29	DRR178318	0	0	0	0	0	0	0	0	0	0	0	0	0	0	0	0	1	1	1	1	1	0	0	1	1	1	1	1	1	0	0	0	0	1	0	0	0	0	0	0	0	0	0	0	0	0	0	0
30	DRR178311	0	0	0	0	0	0	0	0	0	0	0	0	0	0	0	0	0	0	0	0	0	0	0	0	0	0	0	0	0	0	0	0	0	0	0	0	0	0	0	0	0	0	0	0	0	0	0	0
31	DRR178324	0	0	0	0	0	0	0	0	0	0	0	0	0	0	0	0	0	0	0	1	1	0	0	0	0	0	0	0	0	0	0	0	0	0	0	0	0	0	0	0	0	0	0	0	0	0	0	0
32	S10531435	0	0	0	0	0	0	0	0	0	0	0	0	0	0	0	0	0	0	0	0	0	0	0	0	0	0	0	0	0	0	0	0	0	0	0	0	0	0	0	0	0	0	0	0	0	0	0	0
33	S4039812	0	0	0	0	0	0	0	0	0	0	0	0	0	0	0	0	0	0	0	1	0	0	0	0	0	0	0	0	0	0	0	0	0	0	0	0	0	0	0	0	0	0	0	0	0	0	0	0
34	S4039826	0	0	0	0	0	0	0	0	0	0	0	0	0	0	0	0	0	0	0	1	0	0	0	0	0	0	0	0	0	0	0	0	0	0	0	0	0	0	0	0	0	0	0	0	0	0	0	0
35	S4039813	0	0	0	0	0	0	0	0	0	0	0	0	0	0	0	0	0	0	0	1	0	0	0	0	0	0	0	0	0	0	0	0	0	0	0	0	0	0	0	0	0	0	0	0	0	0	0	0
36	ERR1485314	0	0	0	0	0	0	0	0	0	0	0	0	0	0	0	0	0	0	0	0	1	0	0	0	0	0	0	0	0	0	0	0	0	0	0	0	0	0	0	0	0	0	0	0	0	0	0	0
37	S13177407	0	1	0	0	0	0	0	0	0	0	0	0	0	0	0	0	0	0	0	0	0	0	0	0	0	0	0	0	0	0	0	0	0	0	0	0	0	0	0	0	0	0	0	0	0	0	0	0
38	ERR1485316	0	0	0	0	0	0	0	0	0	0	0	0	0	0	0	0	0	0	0	0	1	0	0	0	0	0	0	0	0	0	0	0	0	0	0	0	0	0	0	0	0	0	0	0	0	0	0	0
39	ERR1485344	0	0	0	0	0	0	0	0	0	0	0	0	0	0	0	0	0	0	0	0	0	0	0	0	0	0	0	0	0	0	0	0	0	0	0	0	0	0	0	0	0	0	0	0	0	0	0	0
40	DRR178313	0	0	0	0	0	0	0	0	0	0	0	0	0	0	0	0	0	0	0	0	0	0	0	0	0	0	0	0	0	0	0	0	0	0	1	1	1	1	1	1	1	1	1	1	1	1	1	1
41	DRR178306	0	0	0	0	0	0	0	0	0	0	0	0	0	0	1	1	1	1	1	0	0	0	0	1	1	1	1	1	1	0	0	0	0	0	0	0	0	0	0	0	0	0	0	0	0	0	0	0
42	ERR1485342	0	0	0	0	0	0	0	0	0	0	0	0	0	0	0	0	0	0	0	1	1	0	0	0	0	0	0	0	0	0	0	0	0	0	0	0	0	0	0	0	0	0	0	0	0	0	0	0
43	ERR1485318	0	0	0	0	0	0	0	0	0	0	0	0	0	0	0	1	1	1	1	0	1	0	0	1	1	1	1	1	1	0	0	0	0	0	0	0	0	0	0	0	0	0	0	0	0	0	0	0
44	ERR1485223	0	0	0	0	0	0	0	0	0	0	0	0	0	0	0	0	0	0	0	0	0	0	0	0	0	0	0	0	0	0	0	0	0	0	0	0	0	0	0	0	0	0	0	0	0	0	0	0
45	ERR1485221	0	1	0	0	0	0	0	0	0	0	0	0	0	0	0	0	0	0	0	0	0	0	0	0	0	0	0	0	0	0	0	0	0	0	0	0	0	0	0	0	0	0	0	0	0	0	0	0
46	DRR178308	0	0	0	0	0	0	0	0	0	0	0	0	0	0	0	0	0	0	0	0	0	0	0	0	0	0	0	0	0	0	0	0	0	0	0	0	0	0	0	0	0	0	0	0	0	0	0	0
47	S7610451	0	0	0	0	0	0	0	0	0	0	0	0	0	0	0	0	0	0	0	0	1	0	0	0	0	0	0	0	0	0	0	0	0	0	0	0	0	0	0	0	0	0	0	0	0	0	0	0
48	S6027641	0	0	0	0	0	0	0	0	0	0	0	0	0	0	0	0	1	1	1	0	0	0	0	1	1	1	1	1	1	0	0	0	0	1	0	0	0	0	0	0	0	0	0	0	0	0	0	0
49	DRR178316	0	0	0	0	0	0	0	0	0	0	0	0	0	0	0	0	0	1	0	0	0	0	0	1	1	1	1	1	1	0	0	0	0	0	0	0	0	0	0	0	0	0	0	0	0	0	0	0
50	S10520812	0	0	0	0	0	0	0	0	0	0	0	1	1	1	1	1	1	1	1	0	1	0	0	1	1	1	1	1	1	0	0	0	0	1	0	0	0	0	0	0	0	0	0	0	0	0	0	0
51	ERR1485334	0	0	0	0	0	0	0	0	0	0	0	0	0	0	0	0	0	0	0	0	0	0	0	0	0	0	0	0	0	0	0	0	0	0	0	0	0	0	0	0	0	0	0	0	0	0	0	0
52	ERR1485265	0	0	0	0	0	0	0	0	0	0	0	0	0	0	0	0	0	0	0	0	1	0	0	0	0	0	0	0	0	0	0	0	0	0	0	0	0	0	0	0	0	0	0	0	0	0	0	0
53	S4433002	0	0	0	0	0	0	0	0	0	0	0	0	0	0	0	0	0	0	0	0	1	0	0	0	0	0	0	0	0	0	0	0	0	0	0	0	0	0	0	0	0	0	0	0	0	0	0	0
54	S4432999	0	0	0	0	0	0	0	0	0	0	0	0	0	0	0	0	0	0	0	0	1	0	0	0	0	0	0	0	0	0	0	0	0	0	0	0	0	0	0	0	0	0	0	0	0	0	0	0
55	S8668516	0	0	0	0	0	0	0	0	0	0	0	0	0	0	0	0	1	1	1	0	1	0	0	1	1	1	1	1	1	0	0	0	0	0	1	1	1	1	1	1	1	1	1	1	1	1	1	1
56	S8668515	0	0	0	0	0	0	0	0	0	0	0	0	0	0	0	0	1	1	1	0	1	0	0	1	1	1	1	1	1	0	0	0	0	0	1	1	1	1	1	1	1	1	1	1	1	1	1	1
57	ERR1485263	0	1	1	1	1	1	1	1	1	1	1	0	0	0	0	0	0	0	0	0	0	0	0	0	0	0	0	0	0	0	0	0	0	0	0	0	0	0	0	0	0	0	0	0	0	0	0	0
58	VC997	0	0	0	0	0	0	0	0	0	0	0	0	0	0	0	0	0	0	0	0	1	0	0	0	0	0	0	0	0	0	0	0	0	0	0	0	0	0	0	0	0	0	0	0	0	0	0	0
59	VC729	0	0	0	0	0	0	0	0	0	0	0	0	0	0	0	0	0	0	0	0	1	0	0	0	0	0	0	0	0	0	0	0	0	0	0	0	0	0	0	0	0	0	0	0	0	0	0	0
60	VC361	0	0	0	0	0	0	0	0	0	0	0	0	0	0	0	0	0	0	0	0	1	0	0	0	0	0	0	0	0	0	0	0	0	0	0	0	0	0	0	0	0	0	0	0	0	0	0	0
61	VC353	0	0	0	0	0	0	0	0	0	0	0	0	0	0	0	0	0	0	0	0	1	0	0	0	0	0	0	0	0	0	0	0	0	0	0	0	0	0	0	0	0	0	0	0	0	0	0	0
62	VC865	0	0	0	0	0	0	0	0	0	0	0	0	0	0	0	0	0	0	0	0	1	0	0	0	0	0	0	0	0	0	0	0	0	0	0	0	0	0	0	0	0	0	0	0	0	0	0	0
63	VC801	0	0	0	0	0	0	0	0	0	0	0	0	0	0	0	0	0	0	0	0	1	0	0	0	0	0	0	0	0	0	0	0	0	0	0	0	0	0	0	0	0	0	0	0	0	0	0	0
64	VC804	0	0	0	0	0	0	0	0	0	0	0	0	0	0	0	0	0	0	0	0	1	0	0	0	0	0	0	0	0	0	0	0	0	0	0	0	0	0	0	0	0	0	0	0	0	0	0	0
65	VC800	0	0	0	0	0	0	0	0	0	0	0	0	0	0	0	0	0	0	0	0	1	0	0	0	0	0	0	0	0	0	0	0	0	0	0	0	0	0	0	0	0	0	0	0	0	0	0	0
66	VC295	0	1	1	1	1	1	1	1	1	1	1	0	0	0	0	0	0	0	0	0	0	0	0	0	0	0	0	0	0	0	0	0	0	0	0	0	0	0	0	0	0	0	0	0	0	0	0	0
67	VC375	0	0	0	0	0	0	0	0	0	0	0	0	0	0	0	0	0	0	0	0	0	0	0	0	0	0	0	0	0	0	0	0	0	0	0	0	0	0	0	0	0	0	0	0	0	0	0	0
68	VC221	0	0	0	0	0	0	0	0	0	0	0	0	0	0	0	0	0	0	0	0	0	0	0	0	0	0	0	0	0	0	0	0	0	0	0	0	0	0	0	0	0	0	0	0	0	0	0	0
69	VC220	0	0	0	0	0	0	0	0	0	0	0	0	0	0	0	0	0	0	0	0	0	0	0	0	0	0	0	0	0	0	0	0	0	0	0	0	0	0	0	0	0	0	0	0	0	0	0	0
70	VC860	0	0	0	0	0	0	0	0	0	0	0	0	0	0	0	0	0	0	0	0	0	0	0	0	0	0	0	0	0	0	0	0	0	0	0	0	0	0	0	0	0	0	0	0	0	0	0	0
71	VC1003	0	0	0	0	0	0	0	0	0	0	0	0	0	0	0	0	0	0	0	0	0	0	0	0	0	0	0	0	0	0	0	0	0	0	0	0	0	0	0	0	0	0	0	0	0	0	0	0
72	VC1132	0	0	0	0	0	0	0	0	0	0	0	0	0	0	0	0	0	0	0	0	0	0	0	0	0	0	0	0	0	0	0	0	0	0	0	0	0	0	0	0	0	0	0	0	0	0	0	0
73	VC900	0	0	0	0	0	0	0	0	0	0	0	0	0	0	0	0	0	0	0	0	0	0	0	0	0	0	0	0	0	0	0	0	0	0	0	0	0	0	0	0	0	0	0	0	0	0	0	0
74	VC978	0	0	0	0	0	0	0	0	0	0	0	0	0	0	0	0	0	0	0	0	0	0	0	0	0	0	0	0	0	0	0	0	0	0	0	0	0	0	0	0	0	0	0	0	0	0	0	0
75	VC1040	0	0	0	0	0	0	0	0	0	0	0	0	0	0	0	0	0	0	0	0	0	0	0	0	0	0	0	0	0	0	0	0	0	0	0	0	0	0	0	0	0	0	0	0	0	0	0	0
76	VC975	0	0	0	0	0	0	0	0	0	0	0	0	0	0	0	0	0	0	0	0	0	0	0	0	0	0	0	0	0	0	0	0	0	0	0	0	0	0	0	0	0	0	0	0	0	0	0	0
77	VC905	0	0	0	0	0	0	0	0	0	0	0	0	0	0	0	0	0	0	0	0	0	0	0	0	0	0	0	0	0	0	0	0	0	0	0	0	0	0	0	0	0	0	0	0	0	0	0	0
78	VC909	0	0	0	0	0	0	0	0	0	0	0	0	0	0	0	0	0	0	0	0	0	0	0	0	0	0	0	0	0	0	0	0	0	0	0	0	0	0	0	0	0	0	0	0	0	0	0	0
79	VC901	0	0	0	0	0	0	0	0	0	0	0	0	0	0	0	0	0	0	0	0	0	0	0	0	0	0	0	0	0	0	0	0	0	0	0	0	0	0	0	0	0	0	0	0	0	0	0	0
80	VC920	0	0	0	0	0	0	0	0	0	0	0	0	0	0	0	0	0	0	0	0	0	0	0	0	0	0	0	0	0	0	0	0	0	0	0	0	0	0	0	0	0	0	0	0	0	0	0	0
81	VC918	0	0	0	0	0	0	0	1	0	0	0	0	0	0	0	0	0	0	0	0	0	0	0	0	0	0	1	0	0	0	0	0	0	0	0	0	0	0	0	0	0	0	0	0	0	0	0	0
82	VC915	0	0	0	0	0	0	0	0	0	0	0	0	0	0	0	0	0	0	0	0	0	0	0	0	0	0	0	0	0	0	0	0	0	0	0	0	0	0	0	0	0	0	0	0	0	0	0	0
83	VC919	0	1	0	0	0	0	0	0	0	0	0	0	1	0	0	0	0	0	0	0	0	0	0	1	0	0	0	0	0	0	0	0	0	0	0	0	0	0	0	0	0	0	0	0	0	0	0	0
84	VC913	0	0	0	0	0	0	0	0	0	0	0	0	0	0	0	0	0	0	0	0	0	0	0	0	0	0	0	0	0	0	0	0	0	0	0	0	0	0	0	0	0	0	0	0	0	0	0	0
85	VC912	0	0	0	0	0	0	0	0	0	0	0	0	0	0	0	0	0	0	0	0	0	0	0	0	0	0	0	0	0	0	0	0	0	0	0	0	0	0	0	0	0	0	0	0	0	0	0	0
86	VC916	0	0	0	0	0	0	0	0	0	0	0	0	0	0	0	0	0	0	0	0	0	0	0	0	0	0	0	0	0	0	0	0	0	0	0	0	0	0	0	0	0	0	0	0	0	0	0	0
87	VC911	0	0	0	0	0	0	0	0	0	0	0	0	0	0	0	0	0	0	0	0	0	0	0	0	0	0	0	0	0	0	0	0	0	0	0	0	0	0	0	0	0	0	0	0	0	0	0	0
88	VC726	0	0	0	0	0	0	0	0	0	0	0	0	0	0	0	0	0	0	0	0	1	0	0	0	0	0	0	0	0	0	0	0	0	0	1	1	1	1	1	1	1	1	1	1	1	1	1	1
89	VC108	0	0	0	0	0	0	0	0	0	0	0	0	0	0	0	0	0	0	0	0	1	0	0	0	0	0	0	0	0	0	0	0	0	0	1	1	1	1	1	1	1	1	1	1	1	1	1	1
90	VC063	0	0	0	0	0	0	0	0	0	0	0	0	0	0	0	0	0	1	0	0	1	0	0	0	0	0	0	0	0	0	0	0	0	0	0	0	0	0	0	0	0	0	0	0	0	0	0	0
91	VC711	0	0	0	0	0	0	0	0	0	0	0	0	0	0	0	0	0	0	0	0	1	0	0	0	0	0	0	0	0	0	0	0	0	0	0	0	0	0	0	0	0	0	0	0	0	0	0	0
92	VC709	0	0	0	0	0	0	0	0	0	0	0	0	0	0	0	0	0	0	0	0	1	0	0	0	0	0	0	0	0	0	0	0	0	0	0	0	0	0	0	0	0	0	0	0	0	0	0	0
93	VC125	0	0	0	0	0	0	0	0	0	0	0	0	0	0	0	0	0	0	0	0	1	0	0	0	0	0	0	0	0	0	0	0	0	0	0	0	0	0	0	0	0	0	0	0	0	0	0	0
94	VC136	0	0	0	0	0	0	0	0	0	0	0	0	0	0	0	0	0	0	0	0	1	0	0	0	0	0	0	0	0	0	0	0	0	0	0	0	0	0	0	0	0	0	0	0	0	0	0	0
95	VC214	0	0	0	0	0	0	0	0	0	0	0	0	0	0	0	0	0	0	0	0	1	0	0	0	0	0	0	0	0	0	0	0	0	0	0	0	0	0	0	0	0	0	0	0	0	0	0	0
96	VC190	0	0	0	0	0	0	0	0	0	0	0	0	0	0	0	0	0	0	0	0	1	0	0	0	0	0	0	0	0	0	0	0	0	0	0	0	0	0	0	0	0	0	0	0	0	0	0	0
97	VC173	0	0	0	0	0	0	0	0	0	0	0	0	0	0	0	0	0	0	0	0	1	0	0	0	0	0	0	0	0	0	0	0	0	0	0	0	0	0	0	0	0	0	0	0	0	0	0	0
98	VC161	0	0	0	0	0	0	0	0	0	0	0	0	0	0	0	0	0	0	0	0	1	0	0	0	0	0	0	0	0	0	0	0	0	0	0	0	0	0	0	0	0	0	0	0	0	0	0	0
99	VC167	0	0	0	0	0	0	0	0	0	0	0	0	0	0	0	0	0	0	0	0	1	0	0	0	0	0	0	0	0	0	0	0	0	0	0	0	0	0	0	0	0	0	0	0	0	0	0	0
100	VC166	0	0	0	0	0	0	0	0	0	0	0	0	0	0	0	0	0	0	0	0	1	0	0	0	0	0	0	0	0	0	0	0	0	0	0	0	0	0	0	0	0	0	0	0	0	0	0	0
101	VC377	0	0	0	0	0	0	0	0	0	0	0	0	0	0	0	0	0	0	0	0	1	0	0	0	0	0	0	0	0	0	0	0	0	0	0	0	0	0	0	0	0	0	0	0	0	0	0	0
102	VC307	0	0	0	0	0	0	0	0	0	0	0	0	0	0	0	0	0	0	0	0	1	0	0	0	0	0	0	0	0	0	0	0	0	0	0	0	0	0	0	0	0	0	0	0	0	0	0	0
103	VC416	0	0	0	0	0	0	0	0	0	0	0	0	0	0	0	0	0	0	0	0	1	0	0	0	0	0	0	0	0	0	0	0	0	0	0	0	0	0	0	0	0	0	0	0	0	0	0	0
104	VC153	0	0	0	0	0	0	0	0	0	0	0	0	0	0	0	0	0	0	0	0	1	0	0	0	0	0	0	0	0	0	0	0	0	0	0	0	0	0	0	0	0	0	0	0	0	0	0	0
105	VC904	0	0	0	0	0	0	0	0	0	0	0	0	0	0	0	0	0	0	0	0	1	0	0	0	0	0	0	0	0	0	0	0	0	0	0	0	0	0	0	0	0	0	0	0	0	0	0	0
106	VC675	0	0	0	0	0	0	0	0	0	0	0	0	0	0	0	0	0	0	0	0	1	0	0	0	0	0	0	0	0	0	0	0	0	0	0	0	0	0	0	0	0	0	0	0	0	0	0	0
107	VC084	0	0	0	0	0	0	0	0	0	0	0	0	0	0	0	0	0	0	0	0	1	0	0	0	0	0	0	0	0	0	0	0	0	0	0	0	0	0	0	0	0	0	0	0	0	0	0	0
108	VC419	0	0	0	0	0	0	0	0	0	0	0	0	0	0	0	0	0	0	0	0	1	0	0	0	0	0	0	0	0	0	0	0	0	0	0	0	0	0	0	0	0	0	0	0	0	0	0	0
109	VC172	0	0	0	0	0	0	0	0	0	0	0	0	0	0	0	0	0	0	0	0	1	0	0	0	0	0	0	0	0	0	0	0	0	0	0	0	0	0	0	0	0	0	0	0	0	0	0	0
110	VC171	0	0	0	0	0	0	0	0	0	0	0	0	0	0	0	0	0	0	0	0	1	0	0	0	0	0	0	0	0	0	0	0	0	0	0	0	0	0	0	0	0	0	0	0	0	0	0	0
111	VC199	0	0	0	0	0	0	0	0	0	0	0	0	0	0	0	0	0	0	0	0	1	0	0	0	0	0	0	0	0	0	0	0	0	0	0	0	0	0	0	0	0	0	0	0	0	0	0	0
112	VC085	0	0	0	0	0	0	0	0	0	0	0	0	0	0	0	0	0	0	0	0	1	0	0	0	0	0	0	0	0	0	0	0	0	0	0	0	0	0	0	0	0	0	0	0	0	0	0	0
113	VC873	0	0	0	0	0	0	0	0	0	0	0	0	0	0	0	0	0	0	0	0	1	0	0	0	0	0	0	0	0	0	0	0	0	0	0	0	0	0	0	0	0	0	0	0	0	0	0	0
114	VC856	0	0	0	0	0	0	0	0	0	0	0	0	0	0	0	0	0	0	0	0	1	0	0	0	0	0	0	0	0	0	0	0	0	0	0	0	0	0	0	0	0	0	0	0	0	0	0	0
115	S3932153	0	0	1	0	1	1	0	1	1	1	1	0	0	0	0	0	0	0	0	1	1	0	0	0	1	1	0	0	1	0	0	0	0	0	0	0	0	0	0	0	0	0	0	0	0	0	0	0
116	O395	0	0	0	0	0	0	0	0	0	0	0	0	0	0	0	0	0	0	0	0	0	0	0	0	0	0	0	0	0	0	0	0	0	0	1	1	1	1	1	1	1	1	1	1	1	1	1	1
117	S2738124	1	1	1	1	1	1	1	1	1	1	1	0	0	0	0	0	0	0	0	1	0	0	0	0	0	0	0	0	0	0	0	0	0	0	1	1	1	1	1	1	1	1	1	1	1	1	1	1
118	ERR018165	0	0	0	0	0	0	0	0	0	0	0	0	0	0	0	0	0	0	0	0	0	0	0	0	0	0	0	0	0	0	0	0	0	0	1	1	1	1	1	1	1	1	1	1	1	1	1	1
119	M66_2	0	0	0	0	0	0	0	0	0	0	0	0	0	0	0	0	0	0	0	0	0	0	0	0	0	0	0	0	0	0	0	0	0	0	1	1	1	1	1	1	1	1	1	1	1	1	1	1
120	G001887635	0	0	0	0	0	0	0	0	0	0	0	0	0	0	0	0	0	0	0	0	0	0	0	0	0	0	0	0	0	0	0	0	0	0	1	1	1	1	1	1	1	1	1	1	1	1	1	1
121	VC229	1	1	1	1	1	1	1	1	1	1	1	1	1	1	1	1	1	1	1	1	1	1	1	1	1	1	1	1	1	1	1	1	1	1	1	1	1	1	1	1	1	1	1	1	1	1	1	1
122	ref
123	VC1248	0	0	0	0	0	0	0	0	0	0	0	0	0	0	0	0	0	0	0	1	0	0	0	0	0	0	0	0	0	0	0	0	0	0	1	1	1	1	1	1	1	1	1	1	1	1	1	1
124	VC1013	1	1	1	1	1	1	1	1	1	1	1	1	1	1	1	1	1	1	1	1	1	1	1	0	1	1	1	1	1	1	1	1	1	1	1	1	1	1	1	1	1	1	1	1	1	1	1	1
125	VC570	0	0	0	0	0	0	0	0	0	0	0	0	0	0	0	0	0	0	0	1	0	0	0	0	0	0	0	0	0	0	0	0	0	0	1	1	1	1	1	1	1	1	1	1	1	1	1	1
126	VC369	0	0	0	0	0	0	0	0	0	0	0	0	0	0	0	0	0	0	0	0	0	0	0	0	0	0	0	0	0	0	0	0	0	0	1	1	1	1	1	1	1	1	1	1	1	1	1	1
127	VC368	0	0	0	0	0	0	0	0	0	0	0	0	0	0	0	0	0	0	0	1	0	0	0	0	0	0	0	0	0	0	0	0	0	0	1	1	1	1	1	1	1	1	1	1	1	1	1	1
128	VC1065	0	0	0	0	0	0	0	0	0	0	0	1	1	1	1	1	1	1	1	1	0	0	0	1	1	1	1	1	1	0	0	0	0	1	1	1	1	1	1	1	1	1	1	1	1	1	1	1
129	VC095	0	0	0	0	0	0	0	0	0	0	0	1	1	1	1	1	1	1	1	1	1	0	0	1	1	1	1	1	1	0	0	0	0	1	1	1	1	1	1	1	1	1	1	1	1	1	1	1
130	VC113	0	0	0	0	0	0	0	0	0	0	0	1	1	1	1	1	1	1	1	0	0	0	0	1	1	1	1	1	1	0	0	0	0	1	1	1	1	1	1	1	1	1	1	1	1	1	1	1
131	VC096	0	0	0	0	0	0	0	0	0	0	0	1	1	1	1	1	1	1	1	1	0	0	0	1	1	1	1	1	1	0	0	0	0	1	1	1	1	1	1	1	1	1	1	1	1	1	1	1
132	S7791609	0	0	0	0	0	0	0	0	0	0	0	0	0	0	0	0	0	0	0	0	0	0	0	0	0	0	0	0	0	0	0	0	0	0	1	1	1	1	1	1	1	1	1	1	1	1	1	1
133	S6027650	0	0	0	0	0	0	0	0	0	0	0	0	0	0	0	0	0	0	0	0	0	0	0	0	0	0	0	0	0	0	0	0	0	0	1	1	1	1	1	1	1	1	1	1	1	1	1	1
134	S6027652	0	0	0	0	0	0	0	0	0	0	0	0	0	0	0	0	0	0	0	1	0	0	0	0	0	0	0	0	0	0	0	0	0	0	1	1	1	1	1	1	1	1	1	1	1	1	1	1
135	S6027657	0	0	0	0	0	0	0	0	0	0	0	0	0	0	0	0	0	0	0	0	0	0	0	0	0	0	0	0	0	0	0	0	0	0	1	1	1	1	1	1	1	1	1	1	1	1	1	1
136	DRR068858	0	0	0	0	0	0	0	0	0	0	0	0	0	0	0	0	0	0	0	0	0	0	0	0	0	0	0	0	0	0	0	0	0	0	1	1	1	1	1	1	1	1	1	1	1	1	1	1
137	VC526	0	0	0	0	0	0	0	0	0	0	0	0	0	0	0	1	1	1	1	0	0	0	0	1	1	1	1	1	1	0	0	0	0	0	1	1	1	1	1	1	1	1	1	1	1	1	1	1
138	VC648	0	0	0	0	0	0	0	0	0	0	0	0	0	0	0	0	0	0	0	0	0	0	0	0	0	0	0	0	0	0	0	0	0	0	1	1	1	1	1	1	1	1	1	1	1	1	1	1
139	VC536	0	0	0	0	0	0	0	0	0	0	0	0	0	0	0	0	0	0	0	1	0	0	0	0	0	0	0	0	0	0	0	0	0	0	1	1	1	1	1	1	1	1	1	1	1	1	1	1
140	VC139	0	0	0	0	0	0	0	0	0	0	0	0	0	0	0	0	0	0	0	1	0	0	0	0	0	0	0	0	0	0	0	0	0	0	1	1	1	1	1	1	1	1	1	1	1	1	1	1
141	VC347	0	0	0	0	0	0	0	0	0	0	0	0	0	0	0	0	0	0	0	1	0	0	0	0	0	0	0	0	0	0	0	0	0	0	1	1	1	1	1	1	1	1	1	1	1	1	1	1
142	VC345	0	0	0	0	0	0	0	0	0	0	0	0	0	0	0	0	0	0	0	1	0	0	0	0	0	0	0	0	0	0	0	0	0	0	1	1	1	1	1	1	1	1	1	1	1	1	1	1
143	VC424	0	0	0	0	0	0	0	0	0	0	0	0	0	0	0	0	0	0	0	1	0	0	0	0	0	0	0	0	0	0	0	0	0	0	1	1	1	1	1	1	1	1	1	1	1	1	1	1
144	VC423	0	0	0	0	0	0	0	0	0	0	0	0	0	0	0	0	0	0	0	0	0	0	0	0	0	0	0	0	0	0	0	0	0	0	1	1	1	1	1	1	1	1	1	1	1	1	1	1
145	VC731	0	0	0	0	0	0	0	0	0	0	0	0	0	0	0	0	0	0	0	1	0	0	0	0	0	0	0	0	0	0	0	0	0	0	1	1	1	1	1	1	1	1	1	1	1	1	1	1
146	VC445	1	1	1	1	1	1	1	1	1	1	1	0	0	0	0	0	0	0	0	1	0	0	0	0	0	0	0	0	0	0	0	0	0	0	1	1	1	1	1	1	1	1	1	1	1	1	1	1
147	VC083	0	0	0	0	0	0	0	0	0	0	0	0	0	0	0	0	0	0	0	1	0	0	0	0	0	0	0	0	0	0	0	0	0	0	1	1	1	1	1	1	1	1	1	1	1	1	1	1
148	VC529	0	0	0	0	0	0	0	0	0	0	0	0	0	0	0	1	1	1	1	1	0	0	0	1	1	1	1	1	0	0	0	0	0	0	1	1	1	1	1	1	1	1	1	1	1	1	1	1
149	VC156	0	0	0	0	0	0	0	0	0	0	0	0	0	0	0	0	0	0	0	1	0	0	0	0	0	0	0	0	0	0	0	0	0	0	1	1	1	1	1	1	1	1	1	1	1	1	1	1
150	VC066	0	0	0	0	0	0	0	0	0	0	0	0	0	0	0	0	0	0	0	1	0	0	0	1	0	1	0	1	0	0	0	0	0	0	1	1	1	1	1	1	1	1	1	1	1	1	1	1
151	VC713	0	0	0	0	0	0	0	0	0	0	0	0	0	0	0	0	0	0	0	1	0	0	0	0	0	0	0	0	0	0	0	0	0	0	1	1	1	1	1	1	1	1	1	1	1	1	1	1
152	VC067	0	0	0	0	0	0	0	0	0	0	0	0	0	0	0	0	0	0	0	1	0	0	0	0	0	0	0	0	0	0	0	0	0	0	1	1	1	1	1	1	1	1	1	1	1	1	1	1
153	VC110	0	0	0	0	0	0	0	0	0	0	0	0	0	0	0	1	0	1	1	1	0	0	0	1	1	1	1	1	1	0	0	0	0	0	1	1	1	1	1	1	1	1	1	1	1	1	1	1
154	VC109	0	0	0	0	0	0	0	0	0	0	0	0	0	0	0	1	0	1	1	1	1	0	0	1	1	1	1	1	1	0	0	0	0	0	1	1	1	1	1	1	1	1	1	1	1	1	1	1
155	VC1152	0	0	0	0	0	0	0	0	0	0	0	0	0	0	0	1	1	1	1	1	0	0	0	1	1	1	1	1	1	0	0	0	0	0	1	1	1	1	1	1	1	1	1	1	1	1	1	1
156	VC046	0	0	0	0	0	0	0	0	0	0	0	0	0	0	0	1	1	1	1	1	0	0	0	1	1	1	1	1	1	0	0	0	0	0	1	1	1	1	1	1	1	1	1	1	1	1	1	1
157	VC322	0	0	0	0	0	0	0	0	0	0	0	0	0	0	0	0	0	0	0	1	0	0	0	0	0	0	0	0	0	0	0	0	0	0	1	1	1	1	1	1	1	1	1	1	1	1	1	1
158	VC321	0	0	0	0	0	0	0	0	0	0	0	0	0	0	0	0	0	0	0	0	0	0	0	0	0	0	0	0	0	0	0	0	0	0	1	1	1	1	1	1	1	1	1	1	1	1	1	1
159	VC992	1	1	1	1	1	1	1	1	1	1	1	1	1	1	1	1	1	1	1	1	1	1	0	1	1	1	1	1	1	1	1	0	1	1	1	1	1	1	1	1	1	1	1	1	1	1	1	1
160	VC527	0	0	0	0	0	0	0	0	0	0	0	0	0	0	0	1	1	1	1	1	0	0	0	1	1	1	1	1	1	0	0	0	0	0	1	1	1	1	1	1	1	1	1	1	1	1	1	1
161	VC362	0	0	0	0	0	0	0	0	0	0	0	0	0	0	0	0	0	0	0	1	0	0	0	0	0	0	0	0	0	0	0	0	0	0	1	1	1	1	1	1	1	1	1	1	1	1	1	1
162	VC122	0	0	0	0	0	0	0	0	0	0	0	0	0	0	0	0	0	0	0	0	0	0	0	0	0	0	0	0	0	0	0	0	0	0	1	1	1	1	1	1	1	1	1	1	1	1	1	1
163	VC548	0	0	0	0	0	0	0	0	0	0	0	0	0	0	0	0	1	1	1	1	0	0	0	1	1	1	1	1	1	0	0	0	0	0	1	1	1	1	1	1	1	1	1	1	1	1	1	1
164	VC546	0	0	0	0	0	0	0	0	0	0	0	0	0	0	0	0	1	1	1	1	0	0	0	1	1	1	1	1	1	0	0	0	0	0	1	1	1	1	1	1	1	1	1	1	1	1	1	1
165	VC1035	0	0	0	1	1	0	0	1	0	0	0	0	0	0	0	0	0	0	0	1	0	0	0	0	0	0	0	0	0	0	0	0	0	0	1	1	1	1	1	1	1	1	1	1	1	1	1	1
166	VC441	0	0	0	0	0	0	0	0	0	0	0	0	0	0	0	0	0	0	0	1	0	0	0	0	0	0	0	0	0	0	0	0	0	0	1	1	1	1	1	1	1	1	1	1	1	1	1	1
167	VC379	0	0	0	0	0	0	0	0	0	0	0	0	0	0	0	0	0	0	0	1	0	0	0	0	0	0	0	0	0	0	0	0	0	0	1	1	1	1	1	1	1	1	1	1	1	1	1	1
168	VC533	0	0	0	0	0	0	0	0	0	0	0	0	0	0	0	1	1	1	1	1	0	0	0	1	1	1	1	1	1	0	0	0	0	0	1	1	1	1	1	1	1	1	1	1	1	1	1	1
169	VC200	0	0	0	0	0	0	0	0	0	0	0	0	0	0	0	1	1	1	1	1	0	0	0	1	1	1	1	1	1	0	0	0	0	0	1	1	1	1	1	1	1	1	1	1	1	1	1	1
170	VC197	0	0	0	0	0	0	0	0	0	0	0	0	0	0	0	1	1	1	1	1	0	0	0	1	1	1	1	1	1	0	0	0	0	0	1	1	1	1	1	1	1	1	1	1	1	1	1	1
171	VC181	0	0	0	0	0	0	0	0	0	0	0	0	0	0	0	1	1	1	1	1	0	0	0	1	1	1	1	1	1	0	0	0	0	0	1	1	1	1	1	1	1	1	1	1	1	1	1	1
172	VC1056	0	0	0	0	0	0	0	0	0	0	0	0	0	0	0	1	1	1	1	1	0	0	0	1	1	1	1	1	1	0	0	0	0	0	1	1	1	1	1	1	1	1	1	1	1	1	1	1
173	VC1105	0	0	0	0	0	0	0	0	0	0	0	0	0	0	0	1	1	1	1	1	0	0	0	1	1	1	1	1	1	0	0	0	0	0	1	1	1	1	1	1	1	1	1	1	1	1	1	1
174	VC1055	0	0	0	0	0	0	0	0	0	0	0	0	0	0	0	1	1	1	1	1	0	0	0	1	1	1	1	1	1	0	0	0	0	0	1	1	1	1	1	1	1	1	1	1	1	1	1	1
175	VC023	0	0	0	0	0	0	0	0	0	0	0	0	0	0	0	1	1	1	1	1	0	0	0	1	1	1	1	1	1	0	0	0	0	0	1	1	1	1	1	1	1	1	1	1	1	1	1	1
176	VC022	0	0	0	0	0	0	0	0	0	0	0	0	0	0	0	1	1	1	1	1	0	0	0	1	1	1	1	1	1	0	0	0	0	0	1	1	1	1	1	1	1	1	1	1	1	1	1	1
177	VC534	0	0	0	0	0	0	0	0	0	0	0	0	0	0	0	1	1	1	1	1	0	0	0	1	1	1	1	1	1	0	0	0	0	0	1	1	1	1	1	1	1	1	1	1	1	1	1	1
178	VC639	0	0	0	0	0	0	0	0	0	0	0	0	0	0	0	1	1	1	1	1	0	0	0	1	1	1	1	1	1	0	0	0	0	0	1	1	1	1	1	1	1	1	1	1	1	1	1	1
179	VC1030	0	0	0	0	0	0	0	0	0	0	0	0	0	0	0	1	1	1	1	1	0	0	0	1	1	1	1	1	1	0	0	0	0	0	1	1	1	1	1	1	1	1	1	1	1	1	1	1
[truncated: 52 more columns]

## Sheet: Table S4.AMR
Table S4. AMR genes and plasmids in this study
Tree_Order	DATA	aadA12_1	aadA2_1	ant(3'')-Ia_1	aph(3'')-Ib_1	aph(3'')-Ib_2	aph(3'')-Ib_5	aph(6)-Id_1	str_1	aph(3')-Ia_1	aph(3')-Ia_7	blaCARB-2_1	blaCARB-7_1	blaCARB-9_1	blaOXA-211_1	blaOXA-427_1	blaTEM-102_1	blaTEM-105_1	blaTEM-116_1	catB9_1	floR_1	floR_2	OqxB_1	car(A)_1	ere(A)_6	mph(A)_2	mph(E)_1	qnrVC1_1	qnrVC4_1	qnrVC5_1	qnrVC7_1	dfrA1_8	dfrA31_1	dfrA32_1	dfrA7_5	sul1_10	sul1_11	sul1_35	sul1_5	sul2_1	sul2_11	sul2_2	sul2_7	tet(35)_1	tet(39)_1	tet(A)_6	tet(B)_1	tet(C)_2	tet(C)_3
1	S4039816	0	0	0	0	0	0	0	0	0	0	0	1	0	0	0	0	0	0	0	0	0	0	0	0	0	0	0	0	0	0	0	0	0	0	0	0	0	0	0	0	0	0	0	0	0	0	0	0
2	S14319847	0	0	0	0	0	0	0	0	0	0	0	1	0	0	0	0	0	0	1	0	0	0	0	0	0	0	0	0	0	0	0	0	0	0	0	0	0	0	0	0	0	0	0	0	0	0	0	0
3	S14319846	0	0	0	0	0	0	0	0	0	0	0	1	0	0	0	0	0	0	1	0	0	0	0	0	0	0	0	0	0	0	0	0	0	0	0	0	0	0	0	0	0	0	0	0	0	0	0	0
4	S14319855	0	0	0	0	0	0	0	0	0	0	0	1	0	0	0	0	0	0	1	0	0	0	0	0	0	0	0	0	0	0	0	0	0	0	0	0	0	0	0	0	0	0	0	0	0	0	0	0
5	S14319848	0	0	0	0	0	0	0	0	0	0	0	1	0	0	0	0	0	0	1	0	0	0	0	0	0	0	0	0	0	0	0	0	0	0	0	0	0	0	0	0	0	0	0	0	0	0	0	0
6	S14319854	0	0	0	0	0	0	0	0	0	0	0	1	0	0	0	0	0	0	1	0	0	0	0	0	0	0	0	0	0	0	0	0	0	0	0	0	0	0	0	0	0	0	0	0	0	0	0	0
7	S14319850	0	0	0	0	0	0	0	0	0	0	0	1	0	0	0	0	0	0	1	0	0	0	0	0	0	0	0	0	0	0	0	0	0	0	0	0	0	0	0	0	0	0	0	0	0	0	0	0
8	S7696551	0	0	0	0	0	0	0	0	0	0	0	0	0	0	0	0	0	0	0	0	0	0	0	0	0	0	0	0	0	0	0	0	0	0	0	0	0	0	0	0	0	0	0	0	0	0	0	0
9	S14319852	0	0	0	0	0	0	0	0	0	0	0	0	0	0	0	0	0	0	0	0	0	0	0	0	0	0	0	0	0	0	0	0	0	0	0	0	0	0	0	0	0	0	0	0	0	0	0	0
10	S14319845	0	0	0	0	0	0	0	0	1	0	0	0	0	0	0	0	0	0	0	0	0	0	0	0	0	0	0	0	0	0	0	0	0	0	0	0	0	0	0	0	0	0	0	0	0	0	0	0
11	S13633641	0	0	0	0	0	0	0	0	0	0	0	0	0	0	0	0	0	0	0	0	0	0	0	0	0	0	0	0	0	0	0	0	0	0	0	0	0	0	0	0	0	0	0	0	0	0	0	0
12	S13633640	0	0	0	0	0	0	0	0	0	0	0	1	0	0	0	0	0	0	0	0	0	0	0	0	0	0	0	0	0	0	0	0	0	0	0	0	0	0	0	0	0	0	0	0	0	0	0	0
13	S4433001	0	0	0	0	0	0	0	0	0	0	0	0	0	0	0	0	0	0	0	0	0	0	0	0	0	0	0	0	0	0	0	0	0	0	0	0	0	0	0	0	0	0	0	0	0	0	0	0
14	S14319844	0	0	0	0	0	0	0	0	0	0	0	0	0	0	0	0	0	0	0	0	0	0	0	0	0	0	0	1	0	0	0	0	0	0	0	0	0	0	0	0	0	0	0	0	0	0	0	0
15	ERR025394	0	0	0	0	0	0	0	0	0	0	0	0	0	0	0	0	0	0	0	0	0	0	0	0	0	0	0	0	0	0	0	0	0	0	0	0	0	0	0	0	0	0	0	0	0	0	0	0
16	ERR018180	0	0	0	0	0	0	0	0	0	0	0	0	0	0	0	0	0	0	0	0	0	0	0	0	0	0	0	0	0	0	0	0	0	0	0	0	0	0	0	0	0	0	0	0	0	0	0	0
17	ERR018164	0	0	0	0	0	0	0	0	0	0	0	0	0	0	0	0	0	0	0	0	0	0	0	0	0	0	0	0	0	0	0	0	0	0	0	0	0	0	0	0	0	0	0	0	0	0	0	0
18	ERR025391	0	0	0	0	0	0	0	0	0	0	0	0	0	0	0	0	0	0	0	0	0	0	0	0	0	0	0	0	0	0	0	0	0	0	0	0	0	0	0	0	0	0	0	0	0	0	0	0
19	S4039805	0	0	0	0	0	0	0	0	0	0	0	0	0	0	0	0	0	0	0	0	0	0	0	0	0	0	0	0	0	0	0	0	0	0	0	0	0	0	0	0	0	0	0	0	0	0	0	0
20	S4039802	0	0	0	0	0	0	0	0	0	0	0	0	0	0	0	0	0	0	0	0	0	0	0	0	0	0	0	0	0	0	0	0	0	0	0	0	0	0	0	0	0	0	0	0	0	0	0	0
21	S4039804	0	0	0	0	0	0	0	0	0	0	0	0	0	0	0	1	0	1	0	0	0	0	0	0	0	0	0	0	0	0	0	0	0	0	0	0	0	0	0	0	0	0	0	0	0	0	0	0
22	S4039811	0	0	0	0	0	0	0	0	0	0	0	0	0	0	0	0	0	0	0	0	0	1	0	0	0	0	0	0	0	0	0	0	0	0	0	0	0	0	0	0	0	0	0	0	0	0	0	0
23	S4039810	0	0	0	0	0	0	0	0	0	0	0	0	0	0	0	0	0	0	0	0	0	0	0	0	0	0	0	0	0	0	0	0	0	0	0	0	0	0	0	0	0	0	0	0	0	0	0	0
24	S4039809	0	0	0	0	0	0	0	0	0	0	0	0	0	0	0	0	0	0	0	0	0	0	0	0	0	0	0	0	0	0	0	0	0	0	0	0	0	0	0	0	0	0	0	0	0	0	0	0
25	S6384537	0	0	0	0	0	0	0	0	0	0	0	0	0	0	0	0	0	0	0	0	0	0	0	0	0	0	0	0	0	0	0	0	0	0	0	0	0	0	0	0	0	0	0	0	0	0	0	0
26	S4039806	0	0	0	0	0	0	0	0	0	0	0	0	0	0	0	0	0	0	0	0	0	0	0	0	0	0	0	0	0	0	0	0	0	0	0	0	0	0	0	0	0	0	0	0	0	0	0	0
27	ERR1485320	0	0	0	0	0	0	0	0	0	0	0	0	0	0	0	0	0	0	0	0	0	0	0	0	0	0	0	0	0	0	0	0	0	0	0	0	0	0	0	0	0	0	0	0	0	0	0	0
28	S6027639	0	1	1	0	0	1	1	0	0	0	0	0	0	0	0	0	0	0	0	1	0	0	0	0	0	0	0	0	0	0	1	0	0	0	1	1	1	1	0	0	0	0	0	0	0	0	0	0
29	DRR178318	0	0	1	0	0	1	1	0	0	0	0	0	0	0	0	0	0	0	0	0	1	0	0	0	1	0	0	0	0	1	1	0	0	0	0	0	0	1	0	0	1	0	0	0	1	0	0	0
30	DRR178311	0	0	1	0	0	0	0	0	0	0	0	0	0	0	0	0	0	0	0	0	0	0	0	0	0	0	0	0	1	0	1	1	0	0	0	0	0	1	0	0	0	0	0	0	0	0	0	0
31	DRR178324	0	0	0	0	0	0	0	0	0	0	0	0	0	0	0	0	0	0	0	0	0	0	0	0	0	0	0	0	0	1	0	1	0	0	0	0	0	0	0	0	0	0	0	0	0	0	0	0
32	S10531435	0	0	0	0	0	0	0	0	0	0	0	0	0	0	0	0	0	0	0	0	0	0	0	0	0	0	0	0	1	0	0	1	0	0	0	0	0	0	0	0	0	0	0	0	0	0	0	0
33	S4039812	0	0	0	0	0	0	0	0	0	0	0	0	0	0	0	0	1	1	0	0	0	0	0	0	0	0	0	0	0	0	0	0	0	0	0	0	0	0	0	0	0	0	0	0	0	0	0	0
34	S4039826	0	0	1	0	0	0	0	0	0	0	0	0	0	0	0	0	0	0	0	0	0	0	0	0	0	0	0	0	0	0	0	0	0	0	0	0	0	0	0	0	0	0	0	0	0	0	0	0
35	S4039813	0	0	1	0	0	0	0	0	0	0	0	0	0	0	0	0	0	0	0	0	0	0	0	0	0	0	0	0	0	0	0	0	0	0	0	0	0	0	0	0	0	0	0	0	0	0	0	0
36	ERR1485314	0	0	0	0	0	0	0	0	0	0	0	0	0	0	0	0	0	0	0	0	0	0	0	0	0	0	0	0	0	0	0	0	0	0	0	0	0	0	0	0	0	0	0	0	0	0	0	0
37	S13177407	0	0	0	0	0	0	0	0	0	0	0	0	0	0	0	0	0	0	0	0	0	0	0	0	0	0	0	0	0	0	0	0	0	0	0	0	0	0	0	0	0	0	0	0	0	0	0	0
38	ERR1485316	0	0	0	0	0	0	0	0	0	0	0	0	0	0	0	0	0	0	0	0	0	0	0	0	0	0	0	0	0	0	0	0	0	0	0	0	0	0	0	0	0	0	0	0	0	0	0	0
39	ERR1485344	0	0	0	0	0	0	0	0	0	0	0	0	0	0	0	0	0	0	0	0	0	0	0	0	0	0	0	0	0	0	0	0	0	0	0	0	0	0	0	0	0	0	0	0	0	0	0	0
40	DRR178313	0	0	0	0	0	0	0	0	0	0	0	0	0	0	0	0	0	0	0	0	0	0	0	0	0	0	0	1	1	0	0	1	0	0	0	0	0	0	0	0	0	0	0	0	0	0	0	0
41	DRR178306	0	0	0	0	0	0	0	0	0	0	0	0	0	0	0	0	0	0	0	0	0	0	0	0	0	0	0	1	0	0	0	0	0	0	0	0	0	0	0	0	0	0	0	0	0	0	0	0
42	ERR1485342	0	0	0	0	0	0	0	0	0	0	0	0	0	0	0	0	0	0	1	0	0	0	0	0	0	0	0	0	0	0	0	0	0	0	0	0	0	0	0	0	0	0	0	0	0	0	0	0
43	ERR1485318	0	0	0	0	0	0	0	0	0	0	0	0	0	0	0	0	0	0	0	0	0	0	0	0	0	0	0	0	0	0	0	0	0	0	0	0	0	0	0	0	0	0	0	0	0	0	0	0
44	ERR1485223	0	0	0	0	0	0	0	0	0	0	0	0	0	0	0	0	0	0	0	0	0	0	0	0	0	0	0	0	0	0	0	0	0	0	0	0	0	0	0	0	0	0	0	0	0	0	0	0
45	ERR1485221	0	0	0	0	0	0	0	0	0	0	0	0	0	0	0	0	0	0	1	0	0	0	0	0	0	0	0	0	0	0	0	0	0	0	0	0	0	0	0	0	0	0	0	0	0	0	0	0
46	DRR178308	0	0	0	0	0	0	0	0	0	0	0	0	0	0	0	0	0	0	1	0	0	0	0	0	0	0	0	0	0	0	0	0	0	0	0	0	0	0	0	0	0	0	0	0	0	0	0	0
47	S7610451	0	0	0	0	0	0	0	0	0	0	0	0	0	0	0	0	0	0	1	0	0	0	0	0	0	0	0	0	0	0	0	0	0	0	0	0	0	0	0	0	0	0	0	0	0	0	0	0
48	S6027641	0	0	0	0	0	0	0	0	0	0	0	0	0	0	0	0	0	0	1	0	0	0	0	0	0	0	0	0	0	0	0	0	0	0	0	0	0	0	0	0	0	0	0	0	0	0	0	0
49	DRR178316	0	0	0	0	0	0	0	0	0	0	0	0	0	0	0	0	0	0	0	1	0	0	0	0	0	0	0	0	0	1	0	0	0	0	0	0	0	0	0	0	0	0	0	0	0	0	0	0
50	S10520812	0	0	0	0	0	0	0	0	0	0	0	0	0	0	0	0	0	1	0	0	0	0	0	0	0	0	0	1	0	0	0	0	0	0	0	0	0	0	0	0	0	0	0	0	0	0	0	0
51	ERR1485334	0	0	0	0	0	0	0	0	0	0	0	0	0	0	0	0	0	0	0	0	0	0	0	0	0	0	0	0	0	0	0	0	0	0	0	0	0	0	0	0	0	0	0	0	0	0	0	0
52	ERR1485265	0	0	0	0	0	0	0	0	0	0	0	0	0	0	0	0	0	0	0	0	0	0	0	0	0	0	0	0	0	0	0	0	0	0	0	0	0	0	0	0	0	0	0	0	0	0	0	0
53	S4433002	0	0	0	0	0	0	0	0	0	0	0	0	0	0	0	0	0	0	0	0	0	0	0	0	0	0	0	0	0	0	0	0	0	0	0	0	0	0	0	0	0	0	0	0	0	0	0	0
54	S4432999	0	0	0	0	0	0	0	0	0	0	0	0	0	0	0	0	0	0	0	0	0	0	0	0	0	0	0	0	0	0	0	0	0	0	0	0	0	0	0	0	0	0	0	0	0	0	0	0
55	S8668516	0	1	1	0	0	0	0	0	1	0	1	0	0	0	0	0	0	0	0	0	1	0	0	0	1	0	0	0	0	0	0	0	0	0	1	0	0	1	0	0	0	0	0	0	0	0	0	0
56	S8668515	0	1	1	0	0	0	0	0	1	0	1	0	0	0	0	0	0	0	0	0	1	0	0	0	1	0	0	0	0	0	0	0	0	0	1	0	0	1	0	0	0	0	0	0	1	0	0	0
57	ERR1485263	0	0	0	0	0	0	0	0	0	0	0	0	0	0	0	0	0	0	0	0	0	0	0	0	0	0	0	0	0	0	0	0	0	0	0	0	0	0	0	0	0	0	0	0	0	0	0	0
58	VC997	0	0	0	0	0	0	0	0	0	0	0	0	0	0	0	0	0	0	0	0	0	0	0	0	0	0	0	0	0	0	0	0	0	0	0	0	0	0	0	0	0	0	0	0	0	0	0	0
59	VC729	0	0	0	0	0	0	0	0	0	0	0	0	0	0	0	0	0	0	0	0	0	0	0	0	0	0	0	0	0	0	0	0	0	0	0	0	0	0	0	0	0	0	0	0	0	0	0	0
60	VC361	0	0	0	0	0	0	0	0	0	0	0	0	0	0	0	0	0	0	0	0	0	0	0	0	0	0	0	0	0	0	0	0	0	0	0	0	0	0	0	0	0	0	0	0	0	0	0	0
61	VC353	0	0	0	0	0	0	0	0	0	0	0	0	0	0	0	0	0	0	0	0	0	0	0	0	0	0	0	0	0	0	0	0	0	0	0	0	0	0	0	0	0	0	0	0	0	0	0	0
62	VC865	0	0	0	0	0	0	0	0	0	0	0	0	0	0	0	0	0	0	0	0	0	0	0	0	0	0	0	0	0	0	0	0	0	0	0	0	0	0	0	0	0	0	0	0	0	0	0	0
63	VC801	0	0	0	0	0	0	0	0	0	0	0	0	0	0	0	0	0	0	0	0	0	0	0	0	0	0	0	0	0	0	0	0	0	0	0	0	0	0	0	0	0	0	0	0	0	0	0	0
64	VC804	0	0	0	0	0	0	0	0	0	0	0	0	1	0	0	0	0	0	0	0	0	0	0	0	0	0	0	0	0	0	0	0	0	0	0	0	0	0	0	0	0	0	0	0	0	0	0	0
65	VC800	0	0	0	0	0	0	0	0	0	0	0	0	0	0	0	0	0	0	0	0	0	0	0	0	0	0	0	0	0	0	0	0	0	0	0	0	0	0	0	0	0	0	0	0	0	0	0	0
66	VC295	0	0	0	0	0	0	0	0	0	0	0	0	0	0	0	0	0	0	0	0	0	0	0	0	0	0	0	0	0	0	0	0	0	0	0	0	0	0	0	0	0	0	0	0	0	0	0	0
67	VC375	0	0	0	0	0	0	0	0	0	0	0	0	0	0	0	0	0	0	0	0	0	0	0	0	0	0	0	0	0	0	0	0	0	0	0	0	0	0	0	0	0	0	0	0	0	0	0	0
68	VC221	0	0	0	0	0	0	0	0	0	0	0	0	0	0	0	0	0	0	0	0	0	0	0	0	0	0	0	0	0	0	0	0	0	0	0	0	0	0	0	0	0	0	0	0	0	0	0	0
69	VC220	0	0	0	0	0	0	0	0	0	0	0	0	0	0	0	0	0	0	0	0	0	0	0	0	0	0	0	0	0	0	0	0	0	0	0	0	0	0	0	0	0	0	0	0	0	0	0	0
70	VC860	0	0	0	0	0	0	0	0	0	0	0	0	0	0	0	0	0	0	0	0	0	0	0	0	0	0	0	0	0	0	0	0	0	0	0	0	0	0	0	0	0	0	0	0	0	0	0	0
71	VC1003	0	0	0	0	0	0	0	0	0	0	0	0	0	0	0	0	0	0	0	0	0	0	0	0	0	0	0	0	0	0	0	0	0	0	0	0	0	0	0	0	0	0	0	0	0	0	0	0
72	VC1132	0	0	0	0	0	0	0	0	0	0	0	0	0	0	0	0	0	0	0	0	0	0	0	0	0	0	0	0	0	0	0	0	0	0	0	0	0	0	0	0	0	0	0	0	0	0	0	0
73	VC900	0	0	0	0	0	0	0	0	0	0	0	0	0	0	0	0	0	0	0	0	0	0	0	0	0	0	0	0	0	0	0	0	0	0	0	0	0	0	0	0	0	0	0	0	0	0	0	0
74	VC978	0	0	0	0	0	0	0	0	0	0	0	0	0	0	0	0	0	0	0	0	0	0	0	0	0	0	0	0	0	0	0	0	0	0	0	0	0	0	0	0	0	0	0	0	0	0	0	0
75	VC1040	0	0	0	0	0	0	0	0	0	0	0	0	0	0	0	0	0	0	0	0	0	0	0	0	0	0	0	0	0	0	0	0	0	0	0	0	0	0	0	0	0	0	0	0	0	0	0	0
76	VC975	0	0	0	0	0	0	0	0	0	0	0	0	0	0	0	0	0	0	0	0	0	0	0	0	0	0	0	0	0	0	0	0	0	0	0	0	0	0	0	0	0	0	0	0	0	0	0	0
77	VC905	0	0	0	0	0	0	0	0	1	0	0	1	0	0	0	0	0	0	0	0	0	0	0	0	0	0	0	0	0	0	0	0	0	0	0	0	0	0	0	0	0	0	0	0	0	0	0	0
78	VC909	0	0	0	0	0	0	0	0	0	0	0	0	0	0	0	0	0	0	0	0	0	0	0	0	0	0	0	0	0	0	0	0	0	0	0	0	0	0	0	0	0	0	0	0	0	0	0	0
79	VC901	0	0	0	0	0	0	0	0	0	0	0	0	0	0	0	0	0	0	0	0	0	0	0	0	0	0	0	0	0	0	0	0	0	0	0	0	0	0	0	0	0	0	0	0	0	0	0	0
80	VC920	0	0	0	0	0	0	0	0	0	0	0	0	0	0	0	0	0	0	0	0	0	0	0	0	0	0	0	0	0	0	0	0	0	0	0	0	0	0	0	0	0	0	0	0	0	0	0	0
81	VC918	0	0	0	0	0	0	0	0	0	0	0	0	0	0	0	0	0	0	0	0	0	0	0	0	0	0	0	0	0	0	0	0	0	0	0	0	0	0	0	0	0	0	0	0	0	0	0	0
82	VC915	0	0	0	0	0	0	0	0	0	0	0	0	0	0	0	0	0	0	0	0	0	0	0	0	0	0	0	0	0	0	0	0	0	0	0	0	0	0	0	0	0	0	0	0	0	0	0	0
83	VC919	0	0	0	0	0	0	0	0	0	0	0	0	0	0	0	0	0	0	0	0	0	0	0	0	0	0	0	0	0	0	0	0	0	0	0	0	0	0	0	0	0	0	0	0	0	0	0	0
84	VC913	0	0	0	0	0	0	0	0	0	0	0	0	0	0	0	0	0	0	0	0	0	0	0	0	0	0	0	0	0	0	0	0	0	0	0	0	0	0	0	0	0	0	0	0	0	0	0	0
85	VC912	0	0	0	0	0	0	0	0	0	0	0	0	0	0	0	0	0	0	0	0	0	0	0	0	0	0	0	0	0	0	0	0	0	0	0	0	0	0	0	0	0	0	0	0	0	0	0	0
86	VC916	0	0	0	0	0	0	0	0	0	0	0	0	1	0	0	0	0	0	0	0	0	0	0	0	0	0	0	0	0	0	0	0	0	0	0	0	0	0	0	0	0	0	0	0	0	0	0	0
87	VC911	0	0	0	0	0	0	0	0	0	0	0	0	0	0	0	0	0	0	0	0	0	0	0	0	0	0	0	0	0	0	0	0	0	0	0	0	0	0	0	0	0	0	0	0	0	0	0	0
88	VC726	0	0	0	0	0	0	0	0	0	0	0	1	0	0	0	0	0	0	1	0	0	0	0	0	0	0	0	0	0	0	0	0	0	0	0	0	0	0	0	0	0	0	1	0	0	0	0	0
89	VC108	0	0	0	0	0	0	0	0	0	0	0	1	0	0	0	0	0	0	1	0	0	0	0	0	0	0	0	0	0	0	0	0	0	0	0	0	0	0	0	0	0	0	0	0	0	0	0	0
90	VC063	0	0	0	0	0	0	0	0	0	0	0	1	0	0	0	0	0	0	1	0	0	0	0	0	0	0	0	0	0	0	0	0	0	0	0	0	0	0	0	0	0	0	0	0	0	0	0	0
91	VC711	0	0	0	0	0	0	0	0	0	0	0	1	0	0	0	0	0	0	1	0	0	0	0	0	0	0	0	0	0	0	0	0	0	0	0	0	0	0	0	0	0	0	0	0	0	0	0	0
92	VC709	0	0	0	0	0	0	0	0	0	0	0	1	0	0	0	0	0	0	0	0	0	0	0	0	0	0	0	0	0	0	0	0	0	0	0	0	0	0	0	0	0	0	0	0	0	0	0	0
93	VC125	0	0	0	0	0	0	0	0	0	0	0	1	0	0	0	0	0	0	1	0	0	0	0	0	0	0	0	0	0	0	0	0	0	0	0	0	0	0	0	0	0	0	0	0	0	0	0	0
94	VC136	0	0	0	0	0	0	0	0	0	0	0	1	0	0	0	0	0	0	1	0	0	0	0	0	0	0	0	0	0	0	0	0	0	0	0	0	0	0	0	0	0	0	0	0	0	0	0	0
95	VC214	0	0	0	0	0	0	0	0	0	0	0	1	0	0	0	0	0	0	1	0	0	0	0	0	0	0	0	0	0	0	0	0	0	0	0	0	0	0	0	0	0	0	1	0	0	0	0	0
96	VC190	0	0	0	0	0	0	0	0	0	0	0	1	0	0	0	0	0	0	1	0	0	0	0	0	0	0	0	0	0	0	0	0	0	0	0	0	0	0	0	0	0	0	0	0	0	0	0	0
97	VC173	0	0	0	0	0	0	0	0	0	0	0	1	0	0	0	0	0	0	1	0	0	0	0	0	0	0	0	0	0	0	0	0	0	0	0	0	0	0	0	0	0	0	0	0	0	0	0	0
98	VC161	0	0	0	0	0	0	0	0	0	0	0	1	0	0	0	0	0	0	1	0	0	0	0	0	0	0	0	0	0	0	0	0	0	0	0	0	0	0	0	0	0	0	0	0	0	0	0	0
99	VC167	0	0	0	0	0	0	0	0	0	0	0	1	0	0	0	0	0	0	1	0	0	0	0	0	0	0	0	0	0	0	0	0	0	0	0	0	0	0	0	0	0	0	0	0	0	0	0	0
100	VC166	0	0	0	0	0	0	0	0	0	0	0	1	0	0	0	0	0	0	0	0	0	0	0	0	0	0	0	0	0	0	0	0	0	0	0	0	0	0	0	0	0	0	0	0	0	0	0	0
101	VC377	0	0	0	0	0	0	0	0	0	0	0	1	0	0	0	0	0	0	1	0	0	0	0	0	0	0	0	0	0	0	0	0	0	0	0	0	0	0	0	0	0	0	0	0	0	0	0	0
102	VC307	0	0	0	0	0	0	0	0	0	0	0	1	0	0	0	0	0	0	0	0	0	0	0	0	0	0	0	0	0	0	0	0	0	0	0	0	0	0	0	0	0	0	0	0	0	0	0	0
103	VC416	0	0	0	0	0	0	0	0	0	0	0	1	0	0	0	0	0	0	0	0	0	0	0	0	0	0	0	0	0	0	0	0	0	0	0	0	0	0	0	0	0	0	0	0	0	0	0	0
104	VC153	0	0	0	0	0	0	0	0	0	0	0	1	0	0	0	0	0	0	0	0	0	0	0	0	0	0	0	0	0	0	0	0	0	0	0	0	0	0	0	0	0	0	0	0	0	0	0	0
105	VC904	0	0	0	1	1	0	0	0	1	0	0	1	0	0	0	0	0	0	0	0	0	0	0	0	0	0	0	0	0	0	0	0	0	0	0	0	0	0	0	0	0	0	0	0	0	0	0	0
106	VC675	0	0	0	0	0	0	0	0	0	0	0	1	0	0	0	0	0	0	0	0	0	0	0	0	0	0	0	0	0	0	0	0	0	0	0	0	0	0	0	0	0	0	0	0	0	0	0	0
107	VC084	0	0	0	0	0	0	0	0	0	0	0	0	0	0	0	0	0	0	0	0	0	0	0	0	0	0	0	0	0	0	0	0	0	0	0	0	0	0	0	0	0	0	0	0	0	0	0	0
108	VC419	0	0	0	0	0	0	0	0	0	0	0	1	0	0	0	0	0	0	0	0	0	0	0	0	0	0	0	0	0	0	0	0	0	0	0	0	0	0	0	0	0	0	0	0	0	0	0	0
109	VC172	0	0	0	0	0	0	0	0	0	0	0	1	0	0	0	0	0	0	0	0	0	0	0	0	0	0	0	0	0	0	0	0	0	0	0	0	0	0	0	0	0	0	0	0	0	0	0	0
110	VC171	0	0	0	0	0	0	0	0	0	0	0	1	0	0	0	0	0	0	0	0	0	0	0	0	0	0	0	0	0	0	0	0	0	0	0	0	0	0	0	0	0	0	0	0	0	0	0	0
111	VC199	0	0	0	0	0	0	0	0	0	0	0	1	0	0	0	0	0	0	0	0	0	0	0	0	0	0	0	0	0	0	0	0	0	0	0	0	0	0	0	0	0	0	0	0	0	0	0	0
112	VC085	0	0	0	0	0	0	0	0	0	0	0	1	0	0	0	0	0	0	0	0	0	0	0	0	0	0	0	0	0	0	0	0	0	0	0	0	0	0	0	0	0	0	0	0	0	0	0	0
113	VC873	0	0	0	0	0	0	0	0	0	0	0	1	0	0	0	0	0	0	0	0	0	0	0	0	0	0	0	0	0	0	0	0	0	0	0	0	0	0	0	0	0	0	0	0	0	0	1	0
114	VC856	0	0	0	0	0	0	0	0	0	0	0	1	0	0	0	0	0	0	0	0	0	0	0	0	0	0	0	0	0	0	0	0	0	0	0	0	0	0	0	0	0	0	0	0	0	0	0	0
115	S3932153	0	0	0	1	1	0	1	0	0	0	0	0	0	1	1	0	0	0	1	0	1	1	1	0	0	1	0	0	0	0	0	0	0	0	0	0	0	0	1	1	0	1	1	1	0	1	0	0
116	O395	0	0	0	0	0	0	0	0	0	0	0	0	0	0	0	0	0	0	0	0	0	0	0	0	0	0	0	0	0	0	0	0	0	0	0	0	0	0	0	0	0	0	0	0	0	0	0	0
117	S2738124	0	0	0	0	0	0	0	0	0	0	0	0	0	0	0	0	0	0	0	0	0	0	0	0	0	0	0	1	0	0	0	0	0	0	0	0	0	0	0	0	0	0	0	0	0	0	0	0
118	ERR018165	0	0	0	0	0	0	0	0	0	0	0	0	0	0	0	0	0	0	0	0	0	0	0	0	0	0	0	0	0	0	0	0	0	0	0	0	0	0	0	0	0	0	0	0	0	0	0	0
119	M66_2	0	0	0	0	0	0	0	0	0	0	0	0	0	0	0	0	0	0	0	0	0	0	0	0	0	0	0	0	0	0	0	0	0	0	0	0	0	0	0	0	0	0	0	0	0	0	0	0
120	G001887635	0	0	0	0	0	0	0	0	0	0	0	0	0	0	0	0	0	0	0	0	0	0	0	0	0	0	0	0	0	0	0	0	0	0	0	0	0	0	0	0	0	0	0	0	0	0	0	0
121	VC229	0	0	0	0	0	0	0	0	0	0	0	0	0	0	0	0	0	0	1	0	0	0	0	0	0	0	0	0	0	0	0	0	0	0	0	0	0	0	0	0	0	0	0	0	0	0	0	0
122	ref
123	VC1248	0	0	0	0	0	0	0	0	0	0	0	0	0	0	0	0	0	0	1	0	0	0	0	0	0	0	0	0	0	0	0	0	0	0	0	0	0	0	0	0	0	0	0	0	0	0	0	0
124	VC1013	0	0	0	0	0	0	0	0	0	0	0	0	0	0	0	0	0	0	1	0	0	0	0	0	0	0	0	0	0	0	0	0	0	0	0	0	0	0	0	0	0	0	0	0	0	0	0	0
125	VC570	0	0	0	0	0	0	0	0	0	0	0	0	0	0	0	0	0	0	1	0	0	0	0	0	0	0	0	0	0	0	0	0	0	0	0	0	0	0	0	0	0	0	0	0	0	0	0	0
126	VC369	0	0	0	0	0	0	0	0	0	0	0	0	0	0	0	0	0	0	1	0	0	0	0	0	0	0	0	0	0	0	0	0	0	0	0	0	0	0	0	0	0	0	0	0	0	0	0	0
127	VC368	0	0	0	0	0	0	0	0	0	0	0	0	0	0	0	0	0	0	1	0	0	0	0	0	0	0	0	0	0	0	0	0	0	0	0	0	0	0	0	0	0	0	0	0	0	0	0	0
128	VC1065	0	0	0	0	0	0	0	0	0	0	0	0	0	0	0	0	0	0	1	0	0	0	0	0	0	0	0	0	0	0	0	0	0	0	0	0	0	0	0	0	0	0	0	0	0	0	0	0
129	VC095	0	0	0	0	0	0	0	0	0	0	0	0	1	0	0	0	0	0	1	0	0	0	0	0	0	0	0	0	0	0	0	0	0	0	0	0	0	0	0	0	0	0	0	0	0	0	0	0
130	VC113	0	0	0	0	0	0	0	0	1	0	0	0	0	0	0	0	0	0	1	0	0	0	0	0	0	0	0	0	0	0	0	0	0	0	0	0	0	0	0	0	0	0	0	0	0	0	0	0
131	VC096	0	0	0	0	0	0	0	0	0	0	0	0	0	0	0	0	0	0	1	0	0	0	0	0	0	0	0	0	0	0	0	0	0	0	0	0	0	0	0	0	0	0	0	0	0	0	0	0
132	S7791609	0	0	0	0	0	0	0	0	0	0	0	0	0	0	0	0	0	0	1	0	0	0	0	0	0	0	0	0	0	0	0	0	0	0	0	0	0	0	0	0	0	0	0	0	0	0	0	0
133	S6027650	0	0	0	0	0	0	0	0	0	1	0	0	0	0	0	0	0	0	1	0	0	0	0	0	0	0	0	0	0	0	0	0	0	0	0	0	0	0	0	0	1	0	0	0	0	0	0	0
134	S6027652	0	0	0	0	0	0	0	0	0	1	0	0	0	0	0	0	0	0	1	0	0	0	0	0	0	0	0	0	0	0	0	0	0	0	0	0	0	0	0	0	1	0	0	0	0	0	0	0
135	S6027657	0	0	0	0	0	0	0	0	0	1	0	0	0	0	0	0	0	0	1	0	0	0	0	0	0	0	0	0	0	0	0	0	0	0	0	0	0	0	0	0	1	0	0	0	0	0	0	0
136	DRR068858	1	1	1	1	0	0	0	0	0	0	0	0	0	0	0	0	0	0	0	1	1	0	0	1	0	0	1	1	0	0	0	0	1	1	0	0	0	0	0	0	1	0	1	0	0	0	0	1
137	VC526	0	0	0	0	0	0	0	0	0	0	0	0	0	0	0	0	0	0	1	0	0	0	0	0	0	0	0	0	0	0	0	0	0	0	0	0	0	0	0	0	0	0	0	0	0	0	0	0
138	VC648	0	0	0	0	0	0	0	0	0	0	0	0	0	0	0	0	0	0	0	0	0	0	0	0	0	0	0	0	0	0	0	0	0	0	0	0	0	0	0	0	0	0	0	0	0	0	0	0
139	VC536	0	0	0	0	0	0	0	0	0	0	0	0	0	0	0	0	0	0	0	0	0	0	0	0	0	0	0	0	0	0	0	0	0	0	0	0	0	0	0	0	0	0	0	0	0	0	0	0
140	VC139	0	0	0	0	0	0	0	0	0	0	0	1	0	0	0	0	0	0	1	0	0	0	0	0	0	0	0	0	0	0	0	0	0	0	0	0	0	0	0	0	0	0	0	0	0	0	0	0
141	VC347	0	0	0	0	0	0	0	0	0	0	0	0	0	0	0	0	0	0	1	0	0	0	0	0	0	0	0	0	0	0	0	0	0	0	0	0	0	0	0	0	0	0	0	0	0	0	0	0
142	VC345	0	0	0	0	0	0	0	0	0	0	0	0	0	0	0	0	0	0	1	0	0	0	0	0	0	0	0	0	0	0	0	0	0	0	0	0	0	0	0	0	0	0	0	0	0	0	0	0
143	VC424	0	0	0	0	0	0	0	0	0	0	0	0	0	0	0	0	0	0	1	0	0	0	0	0	0	0	0	0	0	0	0	0	0	0	0	0	0	0	0	0	0	0	0	0	0	0	0	0
144	VC423	0	0	0	0	0	0	0	0	0	0	0	0	0	0	0	0	0	0	1	0	0	0	0	0	0	0	0	0	0	0	0	0	0	0	0	0	0	0	0	0	0	0	0	0	0	0	0	0
145	VC731	0	0	0	0	0	0	0	0	0	0	0	0	0	0	0	0	0	0	1	0	0	0	0	0	0	0	0	0	0	0	0	0	0	0	0	0	0	0	0	0	0	0	0	0	0	0	0	0
146	VC445	0	0	0	0	0	0	0	0	0	0	0	0	0	0	0	0	0	0	1	0	0	0	0	0	0	0	0	0	0	0	0	0	0	0	0	0	0	0	0	0	0	0	0	0	0	0	0	0
147	VC083	0	0	0	0	0	0	0	0	0	0	0	0	0	0	0	0	0	0	1	0	0	0	0	0	0	0	0	0	0	0	0	0	0	0	0	0	0	0	0	0	0	0	0	0	0	0	1	0
148	VC529	0	0	0	0	0	0	0	0	0	0	0	1	0	0	0	0	0	0	1	0	0	0	0	0	0	0	0	0	0	0	0	0	0	0	0	0	0	0	0	0	0	0	0	0	0	0	1	0
149	VC156	0	0	0	0	0	0	0	0	0	0	0	0	0	0	0	0	0	0	1	0	0	0	0	0	0	0	0	0	0	0	0	0	0	0	0	0	0	0	0	0	0	0	0	0	0	0	0	0
150	VC066	0	0	0	0	0	0	0	0	0	0	0	0	0	0	0	0	0	0	1	0	0	0	0	0	0	0	0	0	0	0	0	0	0	0	0	0	0	0	0	0	0	0	0	0	0	0	0	0
151	VC713	0	0	0	0	0	0	0	0	0	0	0	0	0	0	0	0	0	0	1	0	0	0	0	0	0	0	0	0	0	0	0	0	0	0	0	0	0	0	0	0	0	0	0	0	0	0	0	0
152	VC067	0	0	0	0	0	0	0	0	0	0	0	0	0	0	0	0	0	0	1	0	0	0	0	0	0	0	0	0	0	0	0	0	0	0	0	0	0	0	0	0	0	0	0	0	0	0	0	0
153	VC110	0	0	0	0	0	0	0	0	0	0	0	0	0	0	0	0	0	0	1	0	0	0	0	0	0	0	0	0	0	0	0	0	0	0	0	0	0	0	0	0	0	0	0	0	0	0	0	0
154	VC109	0	0	0	0	0	0	0	1	0	0	0	1	0	0	0	0	0	0	1	0	0	0	0	0	0	0	0	0	0	0	0	0	0	0	0	0	0	0	0	0	0	0	0	0	0	0	0	0
155	VC1152	0	0	0	0	0	0	0	0	0	0	0	0	0	0	0	0	0	0	1	0	0	0	0	0	0	0	0	0	0	0	0	0	0	0	0	0	0	0	0	0	0	0	0	0	0	0	0	0
156	VC046	0	0	0	0	0	0	0	0	0	0	0	0	0	0	0	0	0	0	1	0	0	0	0	0	0	0	0	0	0	0	0	0	0	0	0	0	0	0	0	0	0	0	0	0	0	0	0	0
157	VC322	0	0	0	0	0	0	0	0	0	0	0	0	0	0	0	0	0	0	0	0	0	0	0	0	0	0	0	0	0	0	0	0	0	0	0	0	0	0	0	0	0	0	0	0	0	0	0	0
158	VC321	0	0	0	0	0	0	0	0	0	0	0	0	0	0	0	0	0	0	0	0	0	0	0	0	0	0	0	0	0	0	0	0	0	0	0	0	0	0	0	0	0	0	0	0	0	0	0	0
159	VC992	0	0	0	0	0	0	0	0	1	0	0	0	0	0	0	0	0	0	1	0	0	0	0	0	0	0	0	0	0	0	0	0	0	0	0	0	0	0	0	0	0	0	0	0	0	0	0	0
160	VC527	0	0	0	0	0	0	0	0	0	0	0	0	0	0	0	0	0	0	1	0	0	0	0	0	0	0	0	0	0	0	0	0	0	0	0	0	0	0	0	0	0	0	0	0	0	0	0	0
161	VC362	0	0	0	0	0	0	0	0	0	0	0	0	0	0	0	0	0	0	1	0	0	0	0	0	0	0	0	0	0	0	0	0	0	0	0	0	0	0	0	0	0	0	0	0	0	0	0	0
162	VC122	0	0	0	0	0	0	0	0	0	0	0	0	0	0	0	0	0	0	1	0	0	0	0	0	0	0	0	0	0	0	0	0	0	0	0	0	0	0	0	0	0	0	0	0	0	0	0	0
163	VC548	0	0	0	0	0	0	0	0	0	0	0	0	0	0	0	0	0	0	1	0	0	0	0	0	0	0	0	0	0	0	0	0	0	0	0	0	0	0	0	0	0	0	0	0	0	0	0	0
164	VC546	0	0	0	0	0	0	0	0	0	0	0	0	0	0	0	0	0	0	1	0	0	0	0	0	0	0	0	0	0	0	0	0	0	0	0	0	0	0	0	0	0	0	0	0	0	0	0	0
165	VC1035	0	0	0	0	0	0	0	0	0	0	0	0	0	0	0	0	0	0	1	0	0	0	0	0	0	0	0	0	0	0	0	0	0	0	0	0	0	0	0	0	0	0	0	0	0	0	0	0
166	VC441	0	0	0	0	0	0	0	0	0	0	0	0	0	0	0	0	0	0	1	0	0	0	0	0	0	0	0	0	0	0	0	0	0	0	0	0	0	0	0	0	0	0	0	0	0	0	0	0
167	VC379	0	0	0	0	0	0	0	0	0	0	0	0	0	0	0	0	0	0	1	0	0	0	0	0	0	0	0	0	0	0	0	0	0	0	0	0	0	0	0	0	0	0	0	0	0	0	0	0
168	VC533	0	0	0	0	0	0	0	0	0	0	0	0	0	0	0	0	0	0	1	0	0	0	0	0	0	0	0	0	0	0	0	0	0	0	0	0	0	0	0	0	0	0	0	0	0	0	0	0
169	VC200	0	0	0	0	0	0	0	0	0	0	0	0	0	0	0	0	0	0	1	0	0	0	0	0	0	0	0	0	0	0	0	0	0	0	0	0	0	0	0	0	0	0	0	0	0	0	0	0
170	VC197	0	0	0	0	0	0	0	0	0	0	0	0	0	0	0	0	0	0	1	0	0	0	0	0	0	0	0	0	0	0	0	0	0	0	0	0	0	0	0	0	0	0	0	0	0	0	0	0
171	VC181	0	0	0	0	0	0	0	0	0	0	0	0	0	0	0	0	0	0	1	0	0	0	0	0	0	0	0	0	0	0	0	0	0	0	0	0	0	0	0	0	0	0	0	0	0	0	0	0
172	VC1056	0	0	0	0	0	0	0	0	0	0	0	0	0	0	0	0	0	0	1	0	0	0	0	0	0	0	0	0	0	0	0	0	0	0	0	0	0	0	0	0	0	0	0	0	0	0	0	0
173	VC1105	0	0	0	0	0	0	0	0	0	0	0	0	0	0	0	0	0	0	1	0	0	0	0	0	0	0	0	0	0	0	0	0	0	0	0	0	0	0	0	0	0	0	0	0	0	0	0	0
174	VC1055	0	0	0	0	0	0	0	0	0	0	0	0	0	0	0	0	0	0	1	0	0	0	0	0	0	0	0	0	0	0	0	0	0	0	0	0	0	0	0	0	0	0	0	0	0	0	0	0
175	VC023	0	0	0	0	0	0	0	0	0	0	0	0	0	0	0	0	0	0	1	0	0	0	0	0	0	0	0	0	0	0	0	0	0	0	0	0	0	0	0	0	0	0	0	0	0	0	0	0
176	VC022	0	0	0	0	0	0	0	0	0	0	0	0	0	0	0	0	0	0	1	0	0	0	0	0	0	0	0	0	0	0	0	0	0	0	0	0	0	0	0	0	0	0	0	0	0	0	0	0
177	VC534	0	0	0	0	0	0	0	0	0	0	0	0	0	0	0	0	0	0	1	0	0	0	0	0	0	0	0	0	0	0	0	0	0	0	0	0	0	0	0	0	0	0	0	0	0	0	0	0
178	VC639	0	0	0	0	0	0	0	0	0	0	0	0	0	0	0	0	0	0	1	0	0	0	0	0	0	0	0	0	0	0	0	0	0	0	0	0	0	0	0	0	0	0	0	0	0	0	0	0
179	VC1030	0	0	0	0	0	0	0	0	0	0	0	0	0	0	0	0	0	0	0	0	0	0	0	0	0	0	0	0	0	0	0	0	0	0	0	0	0	0	0	0	0	0	0	0	0	0	0	0
													38
[truncated: 10 more columns]
